# Supplementary material for: The genus Macroteleia Westwood (Hymenoptera, Platygastridae s. l., Scelioninae) from China
Source: Zookeys. 2013 May 15;(300):1–98. doi: 10.3897/zookeys.300.4934 (PMC3689101; doi:10.3897/zookeys.300.4934)
Supplement: XML Treatment for Macroteleia [file zookeys.300.4934-treatment1.xml]

<!DOCTYPE tp:taxon-treatment
  PUBLIC "-//TaxonX//DTD Taxonomic Treatment Publishing DTD v0 20100105//EN" "tax-treatment-NSO.dtd">
<tp:taxon-treatment xmlns:tp="http://www.plazi.org/taxpub"><tp:treatment-meta><mixed-citation publication-type="journal"><person-group><name><surname>Chen</surname><given-names>Hua-yan</given-names></name><name><surname>Johnson</surname><given-names>Norman F.</given-names></name><name><surname>Masner</surname><given-names>Lubomír</given-names></name><name><surname>Xu</surname><given-names>Zai-fu</given-names></name></person-group><article-title>The genus 
                    <italic>Macroteleia</italic> Westwood (Hymenoptera, Platygastridae 
                    <italic>s. l.</italic>, Scelioninae) from China</article-title><source>Zookeys</source><day>15</day><month>5</month><year>2013</year><volume>2013</volume><issue>300</issue><fpage>1</fpage><lpage>98</lpage><pub-id pub-id-type="doi">10.3897/zookeys.300.4934</pub-id></mixed-citation></tp:treatment-meta><tp:nomenclature><tp:taxon-name>
                        <tp:taxon-name-part taxon-name-part-type="genus">Macroteleia</tp:taxon-name-part>
                    <object-id xmlns:xlink="http://www.w3.org/1999/xlink" xlink:type="simple">http://species-id.net/wiki/Macroteleia</object-id>
								</tp:taxon-name><tp:taxon-authority>Westwood</tp:taxon-authority><tp:nomenclature-citation-list><tp:nomenclature-citation><!--PageBreak--><tp:taxon-name>Macroteleia</tp:taxon-name><comment><xref ref-type="bibr" rid="B78">Westwood 1835</xref>: 70. Original description. Type: <italic><tp:taxon-name>Macroteleia cleonymoides</tp:taxon-name></italic> Westwood, by monotypy. <xref ref-type="bibr" rid="B9">Brullé 1846</xref>: 621 (description); <xref ref-type="bibr" rid="B1">Ashmead 1893</xref>: 209, 210, 211, 216 (description, keyed, key to species of U.S. and Canada); <xref ref-type="bibr" rid="B2">Ashmead 1894</xref>: 216, 222 (key to species of St. Vincent, keyed); <xref ref-type="bibr" rid="B14">Dalla Torre 1898</xref>: 501 (catalog of species); <xref ref-type="bibr" rid="B3">Ashmead 1900</xref>: 327 (list of species of West Indies); <xref ref-type="bibr" rid="B4">Ashmead 1903</xref>: 91, 92, 93, 94 (keyed); <xref ref-type="bibr" rid="B7">Brues 1907</xref>: 154 (key to species of United States); <xref ref-type="bibr" rid="B8">Brues 1908</xref>: 27, 28, 34, 51 (diagnosis, list of species, keyed); <xref ref-type="bibr" rid="B29">Kieffer 1908a</xref>: 22 (key to new species described); <xref ref-type="bibr" rid="B30">Kieffer 1908b</xref>: 122, 170 (key to species, keyed); <xref ref-type="bibr" rid="B31">Kieffer 1910a</xref>: 316 (key to species of Brazil); <xref ref-type="bibr" rid="B32">Kieffer 1910b</xref>: 66, 89 (description, list of species, keyed); <xref ref-type="bibr" rid="B33">Kieffer 1912</xref>: 59 (key to species of Seychelles); <xref ref-type="bibr" rid="B17">Dodd 1913a</xref>: 131, 151 (key to species of Australia, keyed); <xref ref-type="bibr" rid="B18">Dodd 1913b</xref>: 176 (comparison with <italic><tp:taxon-name>Ceratoteleia</tp:taxon-name></italic> Kieffer); <xref ref-type="bibr" rid="B34">Kieffer 1913a</xref>: 232 (description); <xref ref-type="bibr" rid="B35">Kieffer 1913b</xref>: 323 (key to species of the Philippines); <xref ref-type="bibr" rid="B36">Kieffer 1914a</xref>: 312 (description, key to species of Europe and Algeria); <xref ref-type="bibr" rid="B37">Kieffer 1914b</xref>: 298 (key to species of the Philippines); <xref ref-type="bibr" rid="B19">Dodd 1915</xref>: 12 (key to species of Australia); <xref ref-type="bibr" rid="B38">Kieffer 1917</xref>: 55 (key to species of the Philippines); <xref ref-type="bibr" rid="B39">Kieffer 1926</xref>: 273, 520 (description, keyed, key to species); <xref ref-type="bibr" rid="B64">Nixon 1931</xref>: 367 (keyed, key to species of Africa); <xref ref-type="bibr" rid="B21">Dodd 1933</xref>: 75 (comparison with <italic><tp:taxon-name>Prosapegus</tp:taxon-name></italic> Kieffer key to species of Australia); <xref ref-type="bibr" rid="B65">Nixon 1933</xref>: 292 (keyed); <xref ref-type="bibr" rid="B49">Maneval 1940</xref>: 114 (keyed); <xref ref-type="bibr" rid="B71">Risbec 1950</xref>: 598 (key to species of Africa); <xref ref-type="bibr" rid="B62">Muesebeck and Walkley 1951</xref>: 706 (catalog of species of U.S. and Canada); <xref ref-type="bibr" rid="B63">Muesebeck and Walkley 1956</xref>: 367 (citation of type species); <xref ref-type="bibr" rid="B52">Masner 1964</xref>: 137 (description); <xref ref-type="bibr" rid="B6">Baltazar 1966</xref>: 183 (catalog of species of the Philippines); <xref ref-type="bibr" rid="B75">Szabó 1966</xref>: 421 (key to species of Hungary known to the author); <xref ref-type="bibr" rid="B15">De Santis 1967</xref>: 226 (catalog of species of Argentina); Muesebeck and Walkley 1967: 299 (second supplement to <xref ref-type="bibr" rid="B62">Muesebeck and Walkley (1951)</xref>); <xref ref-type="bibr" rid="B43">Kozlov 1971</xref>: 40 (keyed); <xref ref-type="bibr" rid="B54">Masner 1976</xref>: 27 (key to <italic><tp:taxon-name>Macroteleia</tp:taxon-name></italic> Westwood and <italic><tp:taxon-name>Triteleia</tp:taxon-name></italic> Kieffer); <xref ref-type="bibr" rid="B59">Muesebeck 1977</xref>: 1 (description, key to species of the New World); <xref ref-type="bibr" rid="B24">Galloway 1978</xref>: 298 (description, key to species of Australia); <xref ref-type="bibr" rid="B44">Kozlov 1978</xref>: 614 (key to species of the European USSR); <xref ref-type="bibr" rid="B60">Muesebeck 1979</xref>: 1153 (catalog of species of U.S. and Canada); <xref ref-type="bibr" rid="B16">De Santis 1980</xref>: 313 (catalog of species of Brazil); <xref ref-type="bibr" rid="B50">Mani and Sharma 1982</xref>: 168 (description, key to species of India); <xref ref-type="bibr" rid="B72">Saraswat 1982</xref>: 343 (key to species of India); <xref ref-type="bibr" rid="B25">Galloway and Austin 1984</xref>: 9, 14 (list of species described from Australia, keyed); <xref ref-type="bibr" rid="B45">Kozlov and Kononova 1987</xref>: 93 (key to species of Palearctic region); <xref ref-type="bibr" rid="B46">Kozlov and Kononova 1990</xref>: 95, 173, 188, 189 (description, key to species of Palearctic, keyed); <xref ref-type="bibr" rid="B10">Carpenter 1992</xref>: 471 (fossil references); <xref ref-type="bibr" rid="B27">Johnson 1992</xref>: 423 (catalog of world species); <xref ref-type="bibr" rid="B40">Kononova 1995</xref>: 61, 69 (keyed, diagnosis, key to species of Russian Far East); <xref ref-type="bibr" rid="B5">Austin and Field 1997</xref>: 22, 689 (structure of ovipositor system, discussion of phylogenetic relationships); <xref ref-type="bibr" rid="B47">Lê 2000</xref>: 31, 52 (keyed, description, key to species); <xref ref-type="bibr" rid="B48">Loiácono and Margaría 2002</xref>: 557 (catalog of Brazilian species); <xref ref-type="bibr" rid="B42">Kononova and Petrov 2003</xref>: 604, 605 (description, key to species of Palearctic region); <xref ref-type="bibr" rid="B70">Rajmohana K 2006</xref>: 117, 125 (description, keyed); <xref ref-type="bibr" rid="B41">Kononova and Kozlov 2008</xref>: 22, 230, 231 (description, keyed, key to species of Palearctic region); Popovici and <xref ref-type="bibr" rid="B28">Johnson 2012</xref>: 380 (description of internal genitalia).</comment></tp:nomenclature-citation><tp:nomenclature-citation><tp:taxon-name>Baeoneura</tp:taxon-name><comment><xref ref-type="bibr" rid="B22">Förster 1856</xref>: 100, 102. Original description. Type: <italic><tp:taxon-name>Baeoneura floridana</tp:taxon-name></italic> Ashmead, designated by <xref ref-type="bibr" rid="B63">Muesebeck and Walkley (1956)</xref>. <xref ref-type="bibr" rid="B26">Howard 1886</xref>: 172 (keyed); <xref ref-type="bibr" rid="B13">Cresson 1887</xref>: 83, 313 (keyed, catalog of species of U.S. and Canada); <xref ref-type="bibr" rid="B69">Provancher 1888</xref>: 402 (description); <xref ref-type="bibr" rid="B1">Ashmead 1893</xref>: 210, 211, 234 (description, keyed); <xref ref-type="bibr" rid="B2">Ashmead 1894</xref>: 217 (keyed); <xref ref-type="bibr" rid="B14">Dalla Torre 1898</xref>: 498 (catalog of species); <xref ref-type="bibr" rid="B4">Ashmead 1903</xref>: 92, 94 (keyed); <xref ref-type="bibr" rid="B8">Brues 1908</xref>: 27, 28, 39 (diagnosis, list of species, keyed); <xref ref-type="bibr" rid="B30">Kieffer 1908b</xref>: 115 (keyed); <xref ref-type="bibr" rid="B32">Kieffer 1910b</xref>: 63, 72 (description, list of species, keyed); <xref ref-type="bibr" rid="B34">Kieffer 1913a</xref>: 223, 235 (description); <xref ref-type="bibr" rid="B39">Kieffer 1926</xref>: 267, 351 (description, keyed); <xref ref-type="bibr" rid="B49">Maneval 1940</xref>: 112 (keyed); <xref ref-type="bibr" rid="B63">Muesebeck and Walkley 1956</xref>: 335 (junior synonym of <italic><tp:taxon-name>Macroteleia</tp:taxon-name></italic> Westwood).</comment></tp:nomenclature-citation><tp:nomenclature-citation><tp:taxon-name>Macrotelia</tp:taxon-name><comment><xref ref-type="bibr" rid="B22">Förster 1856</xref>: 105 (diagnosis, spelling error).</comment></tp:nomenclature-citation><tp:nomenclature-citation><tp:taxon-name>Parapegus</tp:taxon-name><comment><xref ref-type="bibr" rid="B30">Kieffer 1908b</xref>: 149. Original description. Type: <italic><tp:taxon-name>Apegus (Parapegus) punctatus</tp:taxon-name></italic> Kieffer, designated by <xref ref-type="bibr" rid="B32">Kieffer (1910b)</xref>. <xref ref-type="bibr" rid="B34">Kieffer 1913a</xref>: 232 (description); <xref ref-type="bibr" rid="B36">Kieffer 1914a</xref>: 306 (description, key to species of Europe and Algeria); <xref ref-type="bibr" rid="B39">Kieffer 1926</xref>: 273, 497 (description, keyed, key to species); <xref ref-type="bibr" rid="B49">Maneval 1940</xref>: 114 (keyed); <xref ref-type="bibr" rid="B51">Masner 1956</xref>: 235 (diagnosis, key to species); <xref ref-type="bibr" rid="B63">Muesebeck and Walkley 1956</xref>: 380 (citation of type species); <xref ref-type="bibr" rid="B43">Kozlov 1971</xref>: 40 (keyed); <xref ref-type="bibr" rid="B54">Masner 1976</xref>: 27 (junior synonym of <italic><tp:taxon-name>Macroteleia</tp:taxon-name></italic> Westwood); <xref ref-type="bibr" rid="B44">Kozlov 1978</xref>: 616 (key to species of the European USSR).</comment></tp:nomenclature-citation><tp:nomenclature-citation><tp:taxon-name>Prosapegus</tp:taxon-name><comment><xref ref-type="bibr" rid="B30">Kieffer 1908b</xref>: 121, 147. Original description. Type: <italic><tp:taxon-name>Anteris elongata</tp:taxon-name></italic> Ashmead, by monotypy and original designation, keyed. <xref ref-type="bibr" rid="B8">Brues 1908</xref>: 50 (diagnosis, list of species); <xref ref-type="bibr" rid="B32">Kieffer 1910b</xref>: 65, 85, 86 (description, list of species, keyed); <xref ref-type="bibr" rid="B34">Kieffer 1913a</xref>: 232 (description); <xref ref-type="bibr" rid="B20">Dodd 1920</xref>: 321 (diagnosis, taxonomic status); <xref ref-type="bibr" rid="B39">Kieffer 1926</xref>: 272, 488 (description, keyed); <xref ref-type="bibr" rid="B21">Dodd 1933</xref>: 75, 81 (comparison with <italic><tp:taxon-name>Macroteleia</tp:taxon-name></italic> Westwood, key to species of Australia); <xref ref-type="bibr" rid="B62">Muesebeck and Walkley 1951</xref>: 705 (catalog of species of U.S. and Canada); <xref ref-type="bibr" rid="B63">Muesebeck and Walkley 1956</xref>: 391 (citation of type species); <xref ref-type="bibr" rid="B52">Masner 1964</xref>: 137 (junior synonym of <italic><tp:taxon-name>Macroteleia</tp:taxon-name></italic> Westwood).</comment></tp:nomenclature-citation><tp:nomenclature-citation><tp:taxon-name>Stictoteleia</tp:taxon-name><comment><xref ref-type="bibr" rid="B39">Kieffer 1926</xref>: 272, 546. Original description. Type: <italic><tp:taxon-name>Macroteleia virginiensis</tp:taxon-name></italic> Ashmead, by original designation, keyed. <xref ref-type="bibr" rid="B62">Muesebeck and Walkley 1951</xref>: 706 (catalog of species of U.S. and Canada); <xref ref-type="bibr" rid="B63">Muesebeck and Walkley 1956</xref>: 400 (citation of type species); <xref ref-type="bibr" rid="B52">Masner 1964</xref>: 137 (junior synonym of <italic><tp:taxon-name>Macroteleia</tp:taxon-name></italic> Westwood).</comment></tp:nomenclature-citation><!--PageBreak--></tp:nomenclature-citation-list></tp:nomenclature><tp:treatment-sec sec-type="Diagnosis"><title>Diagnosis.</title><p><italic><tp:taxon-name>Macroteleia</tp:taxon-name></italic> is known as one of the longest and often the largest wasps in the subfamily <tp:taxon-name>Scelioninae</tp:taxon-name>. It may be distinguished from other genera of the subfamily by the combination of the following characters: marginal vein (R) distinctly elongate, as long as or longer than stigmal vein (r-rs) (<xref ref-type="fig" rid="F4">Plate 4</xref>); propodeum without armature, divided into two separated halves (<xref ref-type="fig" rid="F14">Plates 14B</xref>, <xref ref-type="fig" rid="F16">16D</xref>, <xref ref-type="fig" rid="F17">17D</xref>, <xref ref-type="fig" rid="F37">37B</xref>, <xref ref-type="fig" rid="F38">38D</xref>, <xref ref-type="fig" rid="F40">40B</xref>, <xref ref-type="fig" rid="F52">52B</xref>, <xref ref-type="fig" rid="F54">54B</xref>, <xref ref-type="fig" rid="F57">57B</xref>, <xref ref-type="fig" rid="F63">63B</xref>) or continuous medially (<xref ref-type="fig" rid="F3">Plates 3A</xref>, <xref ref-type="fig" rid="F18">18D</xref>, <xref ref-type="fig" rid="F20">20B</xref>, <xref ref-type="fig" rid="F23">23B</xref>, <xref ref-type="fig" rid="F25">25D</xref>, <xref ref-type="fig" rid="F31">31D</xref>, <xref ref-type="fig" rid="F32">32C</xref>, <xref ref-type="fig" rid="F34">34B</xref>, <xref ref-type="fig" rid="F43">43B</xref>, <xref ref-type="fig" rid="F45">45B</xref>, <xref ref-type="fig" rid="F49">49B</xref>, <xref ref-type="fig" rid="F65">65B</xref>, <xref ref-type="fig" rid="F66">66D</xref>, <xref ref-type="fig" rid="F68">68B</xref>); wings hyaline or subhyaline (<xref ref-type="fig" rid="F4">Plate 4</xref>), rarely with infuscations or darkening (<xref ref-type="fig" rid="F60">Plate 60D</xref>); T6 in females strongly compressed laterally to form a wedge (<xref ref-type="fig" rid="F5">Plate 5B</xref>); apex of T7 in males differentiated, truncate (<xref ref-type="fig" rid="F6">Plates 6A</xref>, <xref ref-type="fig" rid="F8">8D</xref>, <xref ref-type="fig" rid="F10">10D</xref>, <xref ref-type="fig" rid="F12">12D</xref>, <xref ref-type="fig" rid="F35">35B</xref>, <xref ref-type="fig" rid="F47">47F</xref>, <xref ref-type="fig" rid="F50">50B</xref>, <xref ref-type="fig" rid="F55">55B</xref>, <xref ref-type="fig" rid="F58">58B</xref>, <xref ref-type="fig" rid="F61">61B</xref>) or excavate medially in New World species, pointed medially (<xref ref-type="fig" rid="F6">Plates 6C</xref>, <xref ref-type="fig" rid="F15">15B</xref>, <xref ref-type="fig" rid="F21">21B</xref>, <xref ref-type="fig" rid="F24">24B</xref>, <xref ref-type="fig" rid="F26">26B</xref>, <xref ref-type="fig" rid="F28">28E</xref>, <xref ref-type="fig" rid="F41">41B</xref>, <xref ref-type="fig" rid="F46">46B</xref>, <xref ref-type="fig" rid="F69">69B</xref>) or cut off in Old World species, but never bidentate or bispinose (<xref ref-type="bibr" rid="B54">Masner 1976</xref>; <xref ref-type="bibr" rid="B59">Muesebeck 1977</xref>).</p><fig id="F4" position="float" orientation="portrait"><label>Plate 4.</label><caption><p><italic><tp:taxon-name>Macroteleia striativentris</tp:taxon-name></italic> Crawford, fore and hind wing, female. R: marginal vein; R1: postmarginal vein; r-rs: stigmal vein.</p></caption><graphic xmlns:xlink="http://www.w3.org/1999/xlink" xlink:href="ZooKeys-300-001-g004.jpg" position="float" orientation="portrait" xlink:type="simple"/></fig><fig id="F5" position="float" orientation="portrait"><label>Plate 5.</label><caption><p><italic><tp:taxon-name>Macroteleia striativentris</tp:taxon-name></italic> Crawford, female. <bold>A</bold> Metasoma, dorsal view <bold>B</bold> Metasoma, lateral view <bold>C</bold> Metasoma, ventral view. lmc: longitudinal median sternal carina; S1, S2, … S6: metasomal sternite 1–6; stc, sublateral tergal carina; trs: transverse sulcus of T2; T1, T2,... T6: metasomal terga 1–6.</p></caption><graphic xmlns:xlink="http://www.w3.org/1999/xlink" xlink:href="ZooKeys-300-001-g005.jpg" position="float" orientation="portrait" xlink:type="simple"/></fig><fig id="F6" position="float" orientation="portrait"><label>Plate 6.</label><caption><p><bold>A</bold> <italic><tp:taxon-name>Macroteleia boriviliensis</tp:taxon-name></italic> Saraswat, male, metasoma, dorsal view <bold>B</bold> <italic><tp:taxon-name>Macroteleia boriviliensis</tp:taxon-name></italic> Saraswat, male, metasoma, lateral view <bold>C</bold> <italic><tp:taxon-name>Macroteleia striativentris</tp:taxon-name></italic> Crawford, male, metasoma, dorsal view <bold>D</bold> <italic><tp:taxon-name>Macroteleia striativentris</tp:taxon-name></italic> Crawford, male, metasoma, lateral view. S7: metasomal sternite 7; T7: metasomal tergite 7.</p></caption><graphic xmlns:xlink="http://www.w3.org/1999/xlink" xlink:href="ZooKeys-300-001-g006.jpg" position="float" orientation="portrait" xlink:type="simple"/></fig></tp:treatment-sec><tp:treatment-sec sec-type="Comments"><title>Comments.</title><p><italic><tp:taxon-name>Macroteleia</tp:taxon-name></italic> is mostly similar to <italic><tp:taxon-name>Triteleia</tp:taxon-name></italic> that found in China both in size and body shape. <xref ref-type="bibr" rid="B54">Masner (1976)</xref> mentioned that the two genera were often confused, but <italic><tp:taxon-name>Triteleia</tp:taxon-name></italic> can be distinguished by the fact that T6 in females strongly depressed dorsoventrally to form a flat triangle, often spined at the apex; T7 in males armed posterolaterally with 2 sharp spikes or at least tyiny points; propodeum often armed dorsally, protruded into teeth or at least dorsal points or forms a triangular protuberance. <italic><tp:taxon-name>Habroteleia</tp:taxon-name></italic> is also similar to <italic><tp:taxon-name>Macroteleia</tp:taxon-name></italic>, but can bedistinguished by having postmarginal vein (R1) absent or only rudimentary; propodeum spined posteromedially and at posterolateral corners; T6 in females strongly depressed dorsoventrally to form a flat triangle as in <italic><tp:taxon-name>Triteleia</tp:taxon-name></italic>. The following key is used to separate <italic><tp:taxon-name>Triteleia</tp:taxon-name></italic> and <italic><tp:taxon-name>Habroteleia</tp:taxon-name></italic> from <italic><tp:taxon-name>Macroteleia</tp:taxon-name></italic> with the fewest characters possible.</p><!--PageBreak--><!--PageBreak--><sec sec-type="Key to separate Macroteleia, Triteleia and Habroteleia"><title>Key to separate <italic><tp:taxon-name>Macroteleia</tp:taxon-name></italic>, <italic><tp:taxon-name>Triteleia</tp:taxon-name></italic> and <italic><tp:taxon-name>Habroteleia</tp:taxon-name></italic></title><table-wrap content-type="key" position="anchor" orientation="portrait"><table><tbody><tr><td rowspan="1" colspan="1">1</td><td rowspan="1" colspan="1">Postmarginal vein in fore wing absent; female ovipositor Ceratobaeus-type</td><td rowspan="1" colspan="1"><italic><tp:taxon-name>Habroteleia</tp:taxon-name></italic> Kieffer</td></tr><tr><td rowspan="1" colspan="1">–</td><td rowspan="1" colspan="1">Postmarginal vein in fore wing well developed, distinctly longer than stigma vein (r-rs); female ovipositor Scelio-type</td><td rowspan="1" colspan="1">2</td></tr><tr><td rowspan="1" colspan="1">2</td><td rowspan="1" colspan="1">Female T6 strongly compressed, wedge like; male apical tergite apically emarginated or with 1 central spine but never bispinose</td><td rowspan="1" colspan="1"><italic><tp:taxon-name>Macroteleia</tp:taxon-name></italic> Westwood</td></tr><tr><td rowspan="1" colspan="1">–</td><td rowspan="1" colspan="1">T6 flatly triangular, not compressed; male apical tergite with postero-lateral corners bispinose or at least pointed</td><td rowspan="1" colspan="1"><italic><tp:taxon-name>Triteleia</tp:taxon-name></italic> Kieffer</td></tr></tbody></table></table-wrap></sec><sec sec-type="Key to species of the genus Macroteleia from China"><title>Key to species of the genus <italic><tp:taxon-name>Macroteleia</tp:taxon-name></italic> from China</title><p><bold>Females</bold></p><p>(Unknown for <italic><tp:taxon-name>Macroteleia carinigena</tp:taxon-name></italic>, <italic><tp:taxon-name>Macroteleia gracilis</tp:taxon-name></italic>, <italic><tp:taxon-name>Macroteleia boriviliensis</tp:taxon-name></italic> and <italic><tp:taxon-name>Macroteleia spinitibia</tp:taxon-name></italic>)</p><table-wrap content-type="key" position="anchor" orientation="portrait"><table><tbody><tr><td rowspan="1" colspan="1">1</td><td rowspan="1" colspan="1">Propodeum divided into two separated subtriangular lobes (<xref ref-type="fig" rid="F14">Plates 14B</xref>, <xref ref-type="fig" rid="F16">16D</xref>, <xref ref-type="fig" rid="F17">17D</xref>, <xref ref-type="fig" rid="F37">37B</xref>, <xref ref-type="fig" rid="F38">38D</xref>, <xref ref-type="fig" rid="F40">40B</xref>, <xref ref-type="fig" rid="F52">52B</xref>, <xref ref-type="fig" rid="F54">54B</xref>, <xref ref-type="fig" rid="F57">57B</xref>, <xref ref-type="fig" rid="F63">63B</xref>)</td><td rowspan="1" colspan="1">2</td></tr><tr><td rowspan="1" colspan="1">–</td><td rowspan="1" colspan="1">Propodeum continuous medially, not divided into two separated lobes (<xref ref-type="fig" rid="F3">Plates 3A</xref>, <xref ref-type="fig" rid="F18">18D</xref>, <xref ref-type="fig" rid="F20">20B</xref>, <xref ref-type="fig" rid="F23">23B</xref>, <xref ref-type="fig" rid="F25">25D</xref>, <xref ref-type="fig" rid="F31">31D</xref>, <xref ref-type="fig" rid="F32">32C</xref>, <xref ref-type="fig" rid="F34">34B</xref>, <xref ref-type="fig" rid="F43">43B</xref>, <xref ref-type="fig" rid="F45">45B</xref>, <xref ref-type="fig" rid="F49">49B</xref>, <xref ref-type="fig" rid="F65">65B</xref>, <xref ref-type="fig" rid="F66">66D</xref>, <xref ref-type="fig" rid="F68">68B</xref>)</td><td rowspan="1" colspan="1">7</td></tr><tr><td rowspan="1" colspan="1">2</td><td rowspan="1" colspan="1">Head and mesosoma variably yellow to dark brown or orange (<xref ref-type="fig" rid="F52">Plates 52B</xref>, <xref ref-type="fig" rid="F57">57B</xref>)</td><td rowspan="1" colspan="1">3</td></tr><tr><td rowspan="1" colspan="1">–</td><td rowspan="1" colspan="1">Head and mesosoma entirely black (<xref ref-type="fig" rid="F14">Plates 14B</xref>, <xref ref-type="fig" rid="F37">37B</xref>, <xref ref-type="fig" rid="F38">38D</xref>, <xref ref-type="fig" rid="F40">40B</xref>, <xref ref-type="fig" rid="F54">54B</xref>, <xref ref-type="fig" rid="F65">65B</xref>, <xref ref-type="fig" rid="F66">66D</xref>, <xref ref-type="fig" rid="F68">68B</xref>)</td><td rowspan="1" colspan="1">4</td></tr><tr><td rowspan="1" colspan="1">3</td><td rowspan="1" colspan="1">Metascutellum triangular, strongly produced medially (<xref ref-type="fig" rid="F52">Plate 52B</xref>); central keel weakly developed above interantennal process (<xref ref-type="fig" rid="F52">Plate 52A</xref>)</td><td rowspan="1" colspan="1"><italic><tp:taxon-name>Macroteleia rufa</tp:taxon-name></italic> Szelényi</td></tr><tr><td rowspan="1" colspan="1">–</td><td rowspan="1" colspan="1">Metascutellum semicircular (<xref ref-type="fig" rid="F57">Plate 57B</xref>); central keel well developed, extending onto interantennal process, slightly bifurcating dorsally (<xref ref-type="fig" rid="F57">Plate 57A</xref>)</td><td rowspan="1" colspan="1"><italic><tp:taxon-name>Macroteleia semicircula</tp:taxon-name></italic> sp. n.</td></tr><tr><td rowspan="1" colspan="1">4</td><td rowspan="1" colspan="1">Central keel well developed, extending onto interantennal process (<xref ref-type="fig" rid="F2">Plates 2A</xref>, <xref ref-type="fig" rid="F54">54A</xref>); legs robust, hind femur strongly swollen (<xref ref-type="fig" rid="F53">Plates 53B</xref>, <xref ref-type="fig" rid="F62">62B</xref>)</td><td rowspan="1" colspan="1">5</td></tr><tr><td rowspan="1" colspan="1">–</td><td rowspan="1" colspan="1">Central keel weakly developed above interantennal process (<xref ref-type="fig" rid="F14">Plates 14A</xref>, <xref ref-type="fig" rid="F37">37A</xref>, <xref ref-type="fig" rid="F38">38C</xref>, <xref ref-type="fig" rid="F40">40A</xref>); legs slender, hind femur weakly swollen (<xref ref-type="fig" rid="F13">Plates 13B</xref>, <xref ref-type="fig" rid="F17">17B</xref>, <xref ref-type="fig" rid="F36">36B</xref>, <xref ref-type="fig" rid="F38">38B</xref>, <xref ref-type="fig" rid="F39">39B</xref>)</td><td rowspan="1" colspan="1">6</td></tr><tr><td rowspan="1" colspan="1">5</td><td rowspan="1" colspan="1">Mesopleural depression smooth (<xref ref-type="fig" rid="F54">Plate 54C</xref>); occipital carina interrupted medially (<xref ref-type="fig" rid="F54">Plate 54B</xref>); hind coxa dark brown to nearly black (<xref ref-type="fig" rid="F54">Plate 54C</xref>)</td><td rowspan="1" colspan="1"><italic><tp:taxon-name>Macroteleia salebrosa</tp:taxon-name></italic> sp. n.</td></tr><tr><td rowspan="1" colspan="1">–</td><td rowspan="1" colspan="1">Mesopleural depression longitudinally striate (<xref ref-type="fig" rid="F63">Plate 63B</xref>); occipital carina continuous medially (<xref ref-type="fig" rid="F2">Plate 2B</xref>); hind coxa yellow (<xref ref-type="fig" rid="F63">Plate 63B</xref>)</td><td rowspan="1" colspan="1"><italic><tp:taxon-name>Macroteleia striatipleuron</tp:taxon-name></italic> sp. n.</td></tr><tr><td rowspan="1" colspan="1"><!--PageBreak-->6</td><td rowspan="1" colspan="1">Metascutellum tongue-like (<xref ref-type="fig" rid="F14">Plates 14B</xref>, <xref ref-type="fig" rid="F16">16D</xref>, <xref ref-type="fig" rid="F17">17D</xref>); metapleuron longitudinally striate dorsally, densely punctate ventrally (<xref ref-type="fig" rid="F14">Plates 14C</xref>, <xref ref-type="fig" rid="F16">16E</xref>, <xref ref-type="fig" rid="F17">17E</xref>)</td><td rowspan="1" colspan="1"><italic><tp:taxon-name>Macroteleia crawfordi</tp:taxon-name></italic> Kieffer</td></tr><tr><td rowspan="1" colspan="1">–</td><td rowspan="1" colspan="1">Metascutellum triangular, strongly produced medially (<xref ref-type="fig" rid="F37">Plates 37B</xref>, <xref ref-type="fig" rid="F38">38D</xref>, <xref ref-type="fig" rid="F40">40B</xref>); metapleuron longitudinally striate throughout (<xref ref-type="fig" rid="F37">Plates 37C</xref>, <xref ref-type="fig" rid="F40">40C</xref>)</td><td rowspan="1" colspan="1"><italic><tp:taxon-name>Macroteleia lamba</tp:taxon-name></italic> Saraswat &amp; Sharma</td></tr><tr><td rowspan="1" colspan="1">7</td><td rowspan="1" colspan="1">Head yellow or orange (<xref ref-type="fig" rid="F25">Plates 25D</xref>, <xref ref-type="fig" rid="F29">29D</xref>, <xref ref-type="fig" rid="F31">31D</xref>, <xref ref-type="fig" rid="F32">32C</xref>, <xref ref-type="fig" rid="F34">34B</xref>)</td><td rowspan="1" colspan="1">8</td></tr><tr><td rowspan="1" colspan="1">–</td><td rowspan="1" colspan="1">Head entirely black (<xref ref-type="fig" rid="F18">Plates 18D</xref>, <xref ref-type="fig" rid="F20">20B</xref>, <xref ref-type="fig" rid="F23">23B</xref>, <xref ref-type="fig" rid="F43">43B</xref>, <xref ref-type="fig" rid="F45">45B</xref>, <xref ref-type="fig" rid="F49">49B</xref>, <xref ref-type="fig" rid="F65">65B</xref>, <xref ref-type="fig" rid="F66">66D</xref>, <xref ref-type="fig" rid="F68">68B</xref>)</td><td rowspan="1" colspan="1">9</td></tr><tr><td rowspan="1" colspan="1">8</td><td rowspan="1" colspan="1">Length of T3 1.11–1.39× length of T6; T5 distinctly wider than long (<xref ref-type="fig" rid="F30">Plates 30C</xref>, <xref ref-type="fig" rid="F31">31F</xref>, <xref ref-type="fig" rid="F34">34D</xref>); apex of fore wing extending from as far as mid-length of T5 to base of T6</td><td rowspan="1" colspan="1"><italic><tp:taxon-name>Macroteleia indica</tp:taxon-name></italic> Saraswat &amp; Sharma</td></tr><tr><td rowspan="1" colspan="1">–</td><td rowspan="1" colspan="1">Length of T3 0.93–0.99× length of T6; T5 distinctly longer than wide (<xref ref-type="fig" rid="F25">Plate 25F</xref>); apex of fore wing extending as far as posterior third of T4</td><td rowspan="1" colspan="1"><italic><tp:taxon-name>Macroteleia flava</tp:taxon-name></italic> sp. n.</td></tr><tr><td rowspan="1" colspan="1">9</td><td rowspan="1" colspan="1">Metasoma mixed brown and black (<xref ref-type="fig" rid="F18">Plates 18D</xref>, <xref ref-type="fig" rid="F20">20D</xref>, <xref ref-type="fig" rid="F65">65D</xref>, <xref ref-type="fig" rid="F66">66F</xref>, <xref ref-type="fig" rid="F68">68D</xref>)</td><td rowspan="1" colspan="1">10</td></tr><tr><td rowspan="1" colspan="1">–</td><td rowspan="1" colspan="1">Metasoma entirely black (<xref ref-type="fig" rid="F23">Plates 23D</xref>, <xref ref-type="fig" rid="F43">43D</xref>, <xref ref-type="fig" rid="F45">45D</xref>, <xref ref-type="fig" rid="F49">49D</xref>)</td><td rowspan="1" colspan="1">11</td></tr><tr><td rowspan="1" colspan="1">10</td><td rowspan="1" colspan="1">Frons below median ocellus and vertex densely punctate (<xref ref-type="fig" rid="F65">Plates 65A, 65B</xref>, <xref ref-type="fig" rid="F66">66C, 66D</xref>, <xref ref-type="fig" rid="F68">68A, 68B</xref>); metapleuron longitudinally striate (<xref ref-type="fig" rid="F65">Plates 65C</xref>, <xref ref-type="fig" rid="F66">66E</xref>, <xref ref-type="fig" rid="F68">68C</xref>); mesosoma black (<xref ref-type="fig" rid="F65">Plates 65B</xref>, <xref ref-type="fig" rid="F66">66D</xref>, <xref ref-type="fig" rid="F68">68B</xref>)</td><td rowspan="1" colspan="1"><italic><tp:taxon-name>Macroteleia striativentris</tp:taxon-name></italic> Crawford</td></tr><tr><td rowspan="1" colspan="1">–</td><td rowspan="1" colspan="1">Frons below median ocellus and posterior vertex punctate reticulate (<xref ref-type="fig" rid="F18">Plates 18C, 18D</xref>, <xref ref-type="fig" rid="F20">20A, 20B</xref>); metapleuron longitudinally striate dorsally, punctate rugulose ventrally (<xref ref-type="fig" rid="F20">Plate 20C</xref>); mesosoma orange (<xref ref-type="fig" rid="F18">Plates 18D</xref>, <xref ref-type="fig" rid="F20">20B</xref>)</td><td rowspan="1" colspan="1"><italic><tp:taxon-name>Macroteleia dolichopa</tp:taxon-name></italic> Sharma</td></tr><tr><td rowspan="1" colspan="1">11</td><td rowspan="1" colspan="1">Ocellar triangle densely punctate; lower mesepisternum densely punctate to punctate rugulose; posterior margin of transverse sulcus on T2 straight (<xref ref-type="fig" rid="F49">Plate 49D</xref>)</td><td rowspan="1" colspan="1"><italic><tp:taxon-name>Macroteleia peliades</tp:taxon-name></italic> Kozlov &amp; Lê</td></tr><tr><td rowspan="1" colspan="1">–</td><td rowspan="1" colspan="1">Ocellar triangle largely smooth, with scattered punctures; lower mesepisternum variably smooth to punctate rugulose; posterior margin of transverse sulcus on T2 convex (<xref ref-type="fig" rid="F23">Plates 23D</xref>, <xref ref-type="fig" rid="F43">43D</xref>, <xref ref-type="fig" rid="F45">45D</xref>)</td><td rowspan="1" colspan="1">12</td></tr><tr><td rowspan="1" colspan="1">12</td><td rowspan="1" colspan="1">Gena punctate rugose; body length 5.48–6.14 mm</td><td rowspan="1" colspan="1"><italic><tp:taxon-name>Macroteleia emarginata</tp:taxon-name></italic> Dodd</td></tr><tr><td rowspan="1" colspan="1">–</td><td rowspan="1" colspan="1">Gena punctate reticulate; body length 3.28–4.08 mm</td><td rowspan="1" colspan="1"><italic><tp:taxon-name>Macroteleia livingstoni</tp:taxon-name></italic> Saraswat</td></tr></tbody></table></table-wrap><p><bold>Males</bold></p><p>(Unknown for <italic><tp:taxon-name>Macroteleia striatipleuron</tp:taxon-name></italic> and <italic><tp:taxon-name>Macroteleia rufa</tp:taxon-name></italic>)</p><table-wrap content-type="key" position="anchor" orientation="portrait"><table><tbody><tr><td rowspan="1" colspan="1">1</td><td rowspan="1" colspan="1">T7 transverse, apex truncate (<xref ref-type="fig" rid="F6">Plates 6A</xref>, <xref ref-type="fig" rid="F8">8D</xref>, <xref ref-type="fig" rid="F10">10D</xref>, <xref ref-type="fig" rid="F12">12D</xref>, <xref ref-type="fig" rid="F35">35B</xref>, <xref ref-type="fig" rid="F47">47F</xref>, <xref ref-type="fig" rid="F50">50B</xref>, <xref ref-type="fig" rid="F55">55B</xref>, <xref ref-type="fig" rid="F58">58B</xref>, <xref ref-type="fig" rid="F61">61B</xref>)</td><td rowspan="1" colspan="1">2</td></tr><tr><td rowspan="1" colspan="1">–</td><td rowspan="1" colspan="1">T7 subtriangular, apex pointed (<xref ref-type="fig" rid="F6">Plates 6C</xref>, <xref ref-type="fig" rid="F15">15B</xref>, <xref ref-type="fig" rid="F21">21B</xref>, <xref ref-type="fig" rid="F24">24B</xref>, <xref ref-type="fig" rid="F26">26B</xref>, <xref ref-type="fig" rid="F28">28E</xref>, <xref ref-type="fig" rid="F41">41B</xref>, <xref ref-type="fig" rid="F46">46B</xref>, <xref ref-type="fig" rid="F69">69B</xref>)</td><td rowspan="1" colspan="1">8</td></tr><tr><td rowspan="1" colspan="1"><!--PageBreak-->2</td><td rowspan="1" colspan="1">Central keel absent; legs slender, hind femur weakly swollen</td><td rowspan="1" colspan="1">5</td></tr><tr><td rowspan="1" colspan="1">–</td><td rowspan="1" colspan="1">Central keel well developed, extending onto interantennal process; legs robust, hind femur strongly swollen</td><td rowspan="1" colspan="1">3</td></tr><tr><td rowspan="1" colspan="1">3</td><td rowspan="1" colspan="1">Hind tibia without spines over outer surface (<xref ref-type="fig" rid="F55">Plates 55A</xref>, <xref ref-type="fig" rid="F58">58A</xref>); mesopleural depression smooth</td><td rowspan="1" colspan="1">4</td></tr><tr><td rowspan="1" colspan="1">–</td><td rowspan="1" colspan="1">Hind tibia with numerous semi-erect, yellow spines over outer surface (<xref ref-type="fig" rid="F61">Plate 61D</xref>); mesopleural depression longitudinally striate (<xref ref-type="fig" rid="F60">Plate 60C</xref>)</td><td rowspan="1" colspan="1"><italic><tp:taxon-name>Macroteleia spinitibia</tp:taxon-name></italic> sp. n.</td></tr><tr><td rowspan="1" colspan="1">4</td><td rowspan="1" colspan="1">Metascutellum rectangular (<xref ref-type="fig" rid="F55">Plate 55A</xref>); fore wing hyaline throughout</td><td rowspan="1" colspan="1"><italic><tp:taxon-name>Macroteleia salebrosa</tp:taxon-name></italic> sp. n.</td></tr><tr><td rowspan="1" colspan="1">–</td><td rowspan="1" colspan="1">Metascutellum semicircular (<xref ref-type="fig" rid="F58">Plate 58A</xref>); fore wing slightly infuscate in basal half</td><td rowspan="1" colspan="1"><italic><tp:taxon-name>Macroteleia semicircula</tp:taxon-name></italic> sp. n.</td></tr><tr><td rowspan="1" colspan="1">5</td><td rowspan="1" colspan="1">T6 longer than wide (<xref ref-type="fig" rid="F47">Plates 47F</xref>, <xref ref-type="fig" rid="F50">50B</xref>, <xref ref-type="fig" rid="F55">55B</xref>); body length 7.00–8.00 mm</td><td rowspan="1" colspan="1"><italic><tp:taxon-name>Macroteleia peliades</tp:taxon-name></italic> Kozlov &amp; Lê</td></tr><tr><td rowspan="1" colspan="1">–</td><td rowspan="1" colspan="1">T6 wider than long (<xref ref-type="fig" rid="F8">Plates 8D</xref>, <xref ref-type="fig" rid="F10">10D</xref>, <xref ref-type="fig" rid="F12">12D</xref>, <xref ref-type="fig" rid="F35">35B</xref>); body less than 7.00 mm</td><td rowspan="1" colspan="1">6</td></tr><tr><td rowspan="1" colspan="1">6</td><td rowspan="1" colspan="1">Gena with a strong carina parallel to occipital carina, punctate rugose dorsally (<xref ref-type="fig" rid="F12">Plate 12B</xref>); propodeal lobe without longitudinally carinae</td><td rowspan="1" colspan="1"><italic><tp:taxon-name>Macroteleia carinigena</tp:taxon-name></italic> sp. n.</td></tr><tr><td rowspan="1" colspan="1">–</td><td rowspan="1" colspan="1">Gena without strong carina, punctate rugose throughout (<xref ref-type="fig" rid="F8">Plates 8B</xref>, <xref ref-type="fig" rid="F10">10B</xref>); propodeal lobe with several irregular longitudinal carinae medially</td><td rowspan="1" colspan="1">7</td></tr><tr><td rowspan="1" colspan="1">7</td><td rowspan="1" colspan="1">Head and mesosoma black; metapleuron longitudinally striate dorsoventrally, punctate rugulose medially</td><td rowspan="1" colspan="1"><italic><tp:taxon-name>Macroteleia boriviliensis</tp:taxon-name></italic> Saraswat</td></tr><tr><td rowspan="1" colspan="1">–</td><td rowspan="1" colspan="1">Head and mesosoma yellow or orange; metapleuron longitudinally striate throughout</td><td rowspan="1" colspan="1"><italic><tp:taxon-name>Macroteleia indica</tp:taxon-name></italic> Saraswat &amp; Sharma</td></tr><tr><td rowspan="1" colspan="1">8</td><td rowspan="1" colspan="1">Lateral ocellus contiguous with inner orbit of compound eye</td><td rowspan="1" colspan="1">9</td></tr><tr><td rowspan="1" colspan="1">–</td><td rowspan="1" colspan="1">Lateral ocellus separated from inner orbit of compound eye</td><td rowspan="1" colspan="1">11</td></tr><tr><td rowspan="1" colspan="1">9</td><td rowspan="1" colspan="1">T7 sharply pointed medially (<xref ref-type="fig" rid="F21">Plate 21B</xref>); mesosoma orange yellow or brown (<xref ref-type="fig" rid="F21">Plate 21A</xref>)</td><td rowspan="1" colspan="1"><italic><tp:taxon-name>Macroteleia dolichopa</tp:taxon-name></italic> Sharma</td></tr><tr><td rowspan="1" colspan="1">–</td><td rowspan="1" colspan="1">T7 bluntly pointed medially (<xref ref-type="fig" rid="F26">Plates 26B</xref>, <xref ref-type="fig" rid="F69">69B</xref>); mesosoma entirely black (<xref ref-type="fig" rid="F41">Plates 41A</xref>, <xref ref-type="fig" rid="F46">46A</xref>)</td><td rowspan="1" colspan="1">10</td></tr><tr><td rowspan="1" colspan="1">10</td><td rowspan="1" colspan="1">Frons below median ocellus densely punctate, interspaces coriaceous; ocellar triangle coriaceous, with scattered punctures</td><td rowspan="1" colspan="1"><italic><tp:taxon-name>Macroteleia lamba</tp:taxon-name></italic> Saraswat &amp; Sharma</td></tr><tr><td rowspan="1" colspan="1">–</td><td rowspan="1" colspan="1">Frons below median ocellus sparsely punctate, interspaces smooth; ocellar triangle smooth, with scattered punctures</td><td rowspan="1" colspan="1"><italic><tp:taxon-name>Macroteleia livingstoni</tp:taxon-name></italic> Saraswat</td></tr><tr><td rowspan="1" colspan="1">11</td><td rowspan="1" colspan="1">T6 wider than long (<xref ref-type="fig" rid="F15">Plate 15B</xref>); apex of T7 sharply pointed to form a spine (<xref ref-type="fig" rid="F15">Plate 15B</xref>)</td><td rowspan="1" colspan="1"><italic><tp:taxon-name>Macroteleia crawfordi</tp:taxon-name></italic> Kieffer</td></tr><tr><td rowspan="1" colspan="1">–</td><td rowspan="1" colspan="1">T6 longer than wide (<xref ref-type="fig" rid="F24">Plates 24B</xref>, <xref ref-type="fig" rid="F26">26B</xref>, <xref ref-type="fig" rid="F28">28E</xref>, <xref ref-type="fig" rid="F69">69B</xref>); apex of T7 pointed, but not forming a spine (<xref ref-type="fig" rid="F24">Plates 24B</xref>, <xref ref-type="fig" rid="F26">26B</xref>, <xref ref-type="fig" rid="F28">28E</xref>, <xref ref-type="fig" rid="F69">69B</xref>)</td><td rowspan="1" colspan="1">12</td></tr><tr><td rowspan="1" colspan="1">12</td><td rowspan="1" colspan="1">Head brown (<xref ref-type="fig" rid="F26">Plates 26A</xref>, <xref ref-type="fig" rid="F69">69A</xref>)</td><td rowspan="1" colspan="1">13</td></tr><tr><td rowspan="1" colspan="1">–</td><td rowspan="1" colspan="1">Head entirely black (<xref ref-type="fig" rid="F24">Plates 24A</xref>, <xref ref-type="fig" rid="F28">28B</xref>)</td><td rowspan="1" colspan="1">14</td></tr><tr><td rowspan="1" colspan="1">13</td><td rowspan="1" colspan="1">Length of A3 0.83–0.90× length of A2; mesosoma black (<xref ref-type="fig" rid="F69">Plate 69A</xref>)</td><td rowspan="1" colspan="1"><italic><tp:taxon-name>Macroteleia striativentris</tp:taxon-name></italic> Crawford</td></tr><tr><td rowspan="1" colspan="1"><!--PageBreak-->–</td><td rowspan="1" colspan="1">Length of A3 equal to length of A2; mesosoma orange yellow (<xref ref-type="fig" rid="F26">Plate 26A</xref>)</td><td rowspan="1" colspan="1"><italic><tp:taxon-name>Macroteleia flava</tp:taxon-name></italic> sp. n.</td></tr><tr><td rowspan="1" colspan="1">14</td><td rowspan="1" colspan="1">Metapleuron longitudinally striate dorsally, punctate rugulose ventrally; length of T7 1.42–1.87× length of S7 (<xref ref-type="fig" rid="F24">Plate 24C</xref>)</td><td rowspan="1" colspan="1"><italic><tp:taxon-name>Macroteleia emarginata</tp:taxon-name></italic> Dodd</td></tr><tr><td rowspan="1" colspan="1">–</td><td rowspan="1" colspan="1">Metapleuron longitudinally striate throughout; length of T7 2.50–3.22× length of S7 (<xref ref-type="fig" rid="F28">Plate 28F</xref>)</td><td rowspan="1" colspan="1"><italic><tp:taxon-name>Macroteleia gracilis</tp:taxon-name></italic> sp. n.</td></tr></tbody></table></table-wrap></sec></tp:treatment-sec><tp:treatment-sec><!--Section generated to contain objects referenced in tp:taxon-treatment.--><fig id="F14" position="float" orientation="portrait"><label>Plate 14.</label><caption><p><italic><tp:taxon-name>Macroteleia crawfordi</tp:taxon-name></italic> Kieffer, female from Guangdong, Chebaling National Nature Reserve. <bold>A</bold> Head, anterior view <bold>B</bold> Head and mesosoma, dorsal view <bold>C</bold> Head and mesosoma, lateral view <bold>D</bold> Metasoma, dorsal view.</p></caption><graphic xmlns:xlink="http://www.w3.org/1999/xlink" xlink:href="ZooKeys-300-001-g014.jpg" position="float" orientation="portrait" xlink:type="simple"/></fig><fig id="F16" position="float" orientation="portrait"><label>Plate 16.</label><caption><p><italic><tp:taxon-name>Macroteleia crates</tp:taxon-name></italic> Kozlov &amp; Lê, holotype, female. <bold>A</bold> Dorsal habitus <bold>B</bold> Lateral habitus <bold>C</bold> Head, anterior view <bold>D</bold> Head and mesosoma, dorsal view <bold>E</bold> Head and mesosoma, lateral view <bold>F</bold> Metasoma, dorsal view.</p></caption><graphic xmlns:xlink="http://www.w3.org/1999/xlink" xlink:href="ZooKeys-300-001-g016.jpg" position="float" orientation="portrait" xlink:type="simple"/></fig><fig id="F17" position="float" orientation="portrait"><label>Plate 17.</label><caption><p><italic><tp:taxon-name>Macroteleia demades</tp:taxon-name></italic> Kozlov &amp; Lê, holotype, female. <bold>A</bold> Dorsal habitus <bold>B</bold> Lateral habitus <bold>C</bold> Head, anterior view <bold>D</bold> Head and mesosoma, dorsal view <bold>E</bold> Head and mesosoma, lateral view <bold>F</bold> Metasoma, dorsal view.</p></caption><graphic xmlns:xlink="http://www.w3.org/1999/xlink" xlink:href="ZooKeys-300-001-g017.jpg" position="float" orientation="portrait" xlink:type="simple"/></fig><fig id="F37" position="float" orientation="portrait"><label>Plate 37.</label><caption><p><italic><tp:taxon-name>Macroteleia lamba</tp:taxon-name></italic> Saraswat &amp; Sharma, holotype, female. <bold>A</bold> Head, anterior view <bold>B</bold> Head and mesosoma, dorsal view <bold>C</bold> Head and mesosoma, lateral view <bold>D</bold> Metasoma, dorsal view <bold>E</bold> Fore and hind wing.</p></caption><graphic xmlns:xlink="http://www.w3.org/1999/xlink" xlink:href="ZooKeys-300-001-g037.jpg" position="float" orientation="portrait" xlink:type="simple"/></fig><fig id="F38" position="float" orientation="portrait"><label>Plate 38.</label><caption><p><italic><tp:taxon-name>Macroteleia dores</tp:taxon-name></italic> Kozlov &amp; Lê, holotype, female. <bold>A</bold> Dorsal habitus <bold>B</bold> Lateral habitus <bold>C</bold> Head, anterior view <bold>D</bold> Head and mesosoma, dorsal view <bold>E</bold> Head and mesosoma, lateral view <bold>F</bold> Metasoma, dorsal view.</p></caption><graphic xmlns:xlink="http://www.w3.org/1999/xlink" xlink:href="ZooKeys-300-001-g038.jpg" position="float" orientation="portrait" xlink:type="simple"/></fig><fig id="F40" position="float" orientation="portrait"><label>Plate 40.</label><caption><p><italic><tp:taxon-name>Macroteleia lamba</tp:taxon-name></italic> Saraswat &amp; Sharma, female from Yunnan, Jinggu County, Weiyuan Town. <bold>A</bold> Head, anterior view <bold>B</bold> Head and mesosoma, dorsal view <bold>C</bold> Head and mesosoma, lateral view <bold>D</bold> Metasoma, dorsal view.</p></caption><graphic xmlns:xlink="http://www.w3.org/1999/xlink" xlink:href="ZooKeys-300-001-g040.jpg" position="float" orientation="portrait" xlink:type="simple"/></fig><fig id="F52" position="float" orientation="portrait"><label>Plate 52.</label><caption><p><italic><tp:taxon-name>Macroteleia rufa</tp:taxon-name></italic> Szelényi, female from Guangdong, Guangzhou, Tianlu Lake. <bold>A</bold> Head, anterior view <bold>B</bold> Head and mesosoma, dorsal view <bold>C</bold> Head and mesosoma, lateral view <bold>D</bold> Metasoma, dorsal view.</p></caption><graphic xmlns:xlink="http://www.w3.org/1999/xlink" xlink:href="ZooKeys-300-001-g052.jpg" position="float" orientation="portrait" xlink:type="simple"/></fig><fig id="F54" position="float" orientation="portrait"><label>Plate 54.</label><caption><p><italic><tp:taxon-name>Macroteleia salebrosa</tp:taxon-name></italic> sp. n., holotype, female. <bold>A</bold> Head, anterior view <bold>B</bold> Head and mesosoma, dorsal view <bold>C</bold> Head and mesosoma, lateral view <bold>D</bold> Metasoma, dorsal view.</p></caption><graphic xmlns:xlink="http://www.w3.org/1999/xlink" xlink:href="ZooKeys-300-001-g054.jpg" position="float" orientation="portrait" xlink:type="simple"/></fig><fig id="F57" position="float" orientation="portrait"><label>Plate 57.</label><caption><p><italic><tp:taxon-name>Macroteleia semicircula</tp:taxon-name></italic> sp. n., holotype, female. <bold>A</bold> Head, anterior view <bold>B</bold> Head and mesosoma, dorsal view <bold>C</bold> Head and mesosoma, lateral view <bold>D</bold> Metasoma, dorsal view.</p></caption><graphic xmlns:xlink="http://www.w3.org/1999/xlink" xlink:href="ZooKeys-300-001-g057.jpg" position="float" orientation="portrait" xlink:type="simple"/></fig><fig id="F63" position="float" orientation="portrait"><label>Plate 63.</label><caption><p><italic><tp:taxon-name>Macroteleia striatipleuron</tp:taxon-name></italic> sp. n., holotype, female. <bold>A</bold> Head and mesosoma, dorsal view <bold>B</bold> Head and mesosoma, lateral view <bold>C</bold> Metasoma, dorsal view.</p></caption><graphic xmlns:xlink="http://www.w3.org/1999/xlink" xlink:href="ZooKeys-300-001-g063.jpg" position="float" orientation="portrait" xlink:type="simple"/></fig><fig id="F3" position="float" orientation="portrait"><label>Plate 3.</label><caption><p><italic><tp:taxon-name>Macroteleia striativentris</tp:taxon-name></italic> Crawford, female. <bold>A</bold> Mesosoma, dorsal view <bold>B</bold> Mesosoma, lateral view. cpa: cervical pronotal area; dpa: dorsal pronotal area; lpa: lateral pronotal area; llm: lateral lobe of mesoscutum; lmes: lower mesepisternum; med: mesopleural depression; mep: metapleuron; mlm: middle lobe of mesoscutum; msct: metascutellum; net: netrion; not: notauli; pl: propodeal lobe; umes: upper mesepisternum.</p></caption><graphic xmlns:xlink="http://www.w3.org/1999/xlink" xlink:href="ZooKeys-300-001-g003.jpg" position="float" orientation="portrait" xlink:type="simple"/></fig><fig id="F18" position="float" orientation="portrait"><label>Plate 18.</label><caption><p><italic><tp:taxon-name>Macroteleia dolichopa</tp:taxon-name></italic> Sharma, holotype, female. <bold>A</bold> Dorsal habitus <bold>B</bold> Lateral habitus <bold>C</bold> Head, anterior view <bold>D</bold> Head and mesosoma, dorsal view <bold>E</bold> Head and mesosoma, lateral view <bold>F</bold> Metasoma, dorsal view.</p></caption><graphic xmlns:xlink="http://www.w3.org/1999/xlink" xlink:href="ZooKeys-300-001-g018.jpg" position="float" orientation="portrait" xlink:type="simple"/></fig><fig id="F20" position="float" orientation="portrait"><label>Plate 20.</label><caption><p><italic><tp:taxon-name>Macroteleia dolichopa</tp:taxon-name></italic> Sharma, female from Guangdong, Xinfeng, Mt. Yunji. <bold>A</bold> Head, anterior view <bold>B</bold> Head and mesosoma, dorsal view <bold>C</bold> Head and mesosoma, lateral view <bold>D</bold> Metasoma, dorsal view.</p></caption><graphic xmlns:xlink="http://www.w3.org/1999/xlink" xlink:href="ZooKeys-300-001-g020.jpg" position="float" orientation="portrait" xlink:type="simple"/></fig><fig id="F23" position="float" orientation="portrait"><label>Plate 23.</label><caption><p><italic><tp:taxon-name>Macroteleia emarginata</tp:taxon-name></italic> Dodd, female from Guangdong, Mt. Nankun. <bold>A</bold> Head, anterior view <bold>B</bold> Head and mesosoma, dorsal view <bold>C</bold> Head and mesosoma, lateral view <bold>D</bold> Head, anterior view <bold>E</bold> Metasoma, dorsal view.</p></caption><graphic xmlns:xlink="http://www.w3.org/1999/xlink" xlink:href="ZooKeys-300-001-g023.jpg" position="float" orientation="portrait" xlink:type="simple"/></fig><fig id="F25" position="float" orientation="portrait"><label>Plate 25.</label><caption><p><italic><tp:taxon-name>Macroteleia flava</tp:taxon-name></italic> sp. n., holotype, female. <bold>A</bold> Dorsal habitus <bold>B</bold> Lateral habitus. <bold>C</bold> Head, anterior view <bold>D</bold> Head and mesosoma, dorsal view <bold>E</bold> Head and mesosoma, lateral view <bold>F</bold> Metasoma, dorsal view.</p></caption><graphic xmlns:xlink="http://www.w3.org/1999/xlink" xlink:href="ZooKeys-300-001-g025.jpg" position="float" orientation="portrait" xlink:type="simple"/></fig><fig id="F31" position="float" orientation="portrait"><label>Plate 31.</label><caption><p><italic><tp:taxon-name>Macroteleia cebes</tp:taxon-name></italic> Kozlov &amp; Lê, holotype, female. <bold>A</bold> Dorsal habitus <bold>B</bold> Lateral habitus <bold>C</bold> Head, anterior view <bold>D</bold> Head and mesosoma, dorsal view <bold>E</bold> Head and mesosoma, lateral view <bold>F</bold> Metasoma, dorsal view.</p></caption><graphic xmlns:xlink="http://www.w3.org/1999/xlink" xlink:href="ZooKeys-300-001-g031.jpg" position="float" orientation="portrait" xlink:type="simple"/></fig><fig id="F32" position="float" orientation="portrait"><label>Plate 32.</label><caption><p><italic><tp:taxon-name>Macroteleia dones</tp:taxon-name></italic> Kozlov &amp; Lê, holotype, female. <bold>A</bold> Dorsal habitus <bold>B</bold> Head, anterior view <bold>C</bold> Head and mesosoma, dorsal view <bold>D</bold> Head and mesosoma, lateral view.</p></caption><graphic xmlns:xlink="http://www.w3.org/1999/xlink" xlink:href="ZooKeys-300-001-g032.jpg" position="float" orientation="portrait" xlink:type="simple"/></fig><fig id="F34" position="float" orientation="portrait"><label>Plate 34.</label><caption><p><italic><tp:taxon-name>Macroteleia indica</tp:taxon-name></italic> Saraswat &amp; Sharma, female from Hainan, Baisha, Mt. Jiujialing. <bold>A</bold> Head, anterior view <bold>B</bold> Head and mesosoma, dorsal view <bold>C</bold> Head and mesosoma, lateral view <bold>D</bold> Metasoma, dorsal view.</p></caption><graphic xmlns:xlink="http://www.w3.org/1999/xlink" xlink:href="ZooKeys-300-001-g034.jpg" position="float" orientation="portrait" xlink:type="simple"/></fig><fig id="F43" position="float" orientation="portrait"><label>Plate 43.</label><caption><p><italic><tp:taxon-name>Macroteleia livingstoni</tp:taxon-name></italic> Saraswat, holotype, female. <bold>A</bold> Head, anterior view <bold>B</bold> Head and mesosoma, dorsal view <bold>C</bold> Head and mesosoma, lateral view <bold>D</bold> Metasoma, dorsal view <bold>E</bold> Fore wing.</p></caption><graphic xmlns:xlink="http://www.w3.org/1999/xlink" xlink:href="ZooKeys-300-001-g043.jpg" position="float" orientation="portrait" xlink:type="simple"/></fig><fig id="F45" position="float" orientation="portrait"><label>Plate 45.</label><caption><p><italic><tp:taxon-name>Macroteleia livingstoni</tp:taxon-name></italic> Saraswat, female from Guangdong, Zhaoqing, Xiwanggu. <bold>A</bold> Head, anterior view <bold>B</bold> Head and mesosoma, dorsal view <bold>C</bold> Head and mesosoma, lateral view <bold>D</bold> Metasoma, dorsal view.</p></caption><graphic xmlns:xlink="http://www.w3.org/1999/xlink" xlink:href="ZooKeys-300-001-g045.jpg" position="float" orientation="portrait" xlink:type="simple"/></fig><fig id="F49" position="float" orientation="portrait"><label>Plate 49.</label><caption><p><italic><tp:taxon-name>Macroteleia peliades</tp:taxon-name></italic> Kozlov &amp; Lê, female from Guangxi, Longshan Nature Reserve. <bold>A</bold> Head, anterior view <bold>B</bold> Head and mesosoma, dorsal view <bold>C</bold> Head and mesosoma, lateral view <bold>D</bold> Metasoma, dorsal view.</p></caption><graphic xmlns:xlink="http://www.w3.org/1999/xlink" xlink:href="ZooKeys-300-001-g049.jpg" position="float" orientation="portrait" xlink:type="simple"/></fig><fig id="F65" position="float" orientation="portrait"><label>Plate 65.</label><caption><p><italic><tp:taxon-name>Macroteleia striativentris</tp:taxon-name></italic> Crawford, holotype, female. <bold>A</bold> Head, anterior view <bold>B</bold> Head and mesosoma, dorsal view <bold>C</bold> Head and mesosoma, lateral view <bold>D</bold> Metasoma and fore wing, dorsal view.</p></caption><graphic xmlns:xlink="http://www.w3.org/1999/xlink" xlink:href="ZooKeys-300-001-g065.jpg" position="float" orientation="portrait" xlink:type="simple"/></fig><fig id="F66" position="float" orientation="portrait"><label>Plate 66.</label><caption><p><italic><tp:taxon-name>Macroteleia fugacious</tp:taxon-name></italic> Kozlov &amp; Lê, paratype, female. <bold>A</bold> Dorsal habitus <bold>B</bold> Lateral habitus <bold>C</bold> Head, anterior view <bold>D</bold> Head and mesosoma, dorsal view <bold>E</bold> Head and mesosoma, lateral view <bold>F</bold> Metasoma, dorsal view.</p></caption><graphic xmlns:xlink="http://www.w3.org/1999/xlink" xlink:href="ZooKeys-300-001-g066.jpg" position="float" orientation="portrait" xlink:type="simple"/></fig><fig id="F68" position="float" orientation="portrait"><label>Plate 68.</label><caption><p><italic><tp:taxon-name>Macroteleia striativentris</tp:taxon-name></italic> Crawford, female from Guangdong, Chebaling National Nature Reserve. <bold>A</bold> Head, anterior view <bold>B</bold> Head and mesosoma, dorsal view <bold>C</bold> Head and mesosoma, lateral view <bold>D</bold> Metasoma, dorsal view.</p></caption><graphic xmlns:xlink="http://www.w3.org/1999/xlink" xlink:href="ZooKeys-300-001-g068.jpg" position="float" orientation="portrait" xlink:type="simple"/></fig><fig id="F60" position="float" orientation="portrait"><label>Plate 60.</label><caption><p><italic><tp:taxon-name>Macroteleia spinitibia</tp:taxon-name></italic> sp. n., holotype, male. <bold>A</bold> Head, anterior view <bold>B</bold> Head and mesosoma, dorsal view <bold>C</bold> Head and mesosoma, lateral view <bold>D</bold> Fore and hind wing.</p></caption><graphic xmlns:xlink="http://www.w3.org/1999/xlink" xlink:href="ZooKeys-300-001-g060.jpg" position="float" orientation="portrait" xlink:type="simple"/></fig><fig id="F8" position="float" orientation="portrait"><label>Plate 8.</label><caption><p><italic><tp:taxon-name>Macroteleia boriviliensis</tp:taxon-name></italic> Saraswat, holotype, male. <bold>A</bold> Head and mesosoma, dorsal view <bold>B</bold> Head and mesosoma, lateral view <bold>C</bold> Head, anterior view <bold>D</bold> Apex of metasoma, dorsal view <bold>E</bold> Apex of metasoma, lateral view <bold>F</bold> Metasoma, dorsal view.</p></caption><graphic xmlns:xlink="http://www.w3.org/1999/xlink" xlink:href="ZooKeys-300-001-g008.jpg" position="float" orientation="portrait" xlink:type="simple"/></fig><fig id="F10" position="float" orientation="portrait"><label>Plate 10.</label><caption><p><italic><tp:taxon-name>Macroteleia boriviliensis</tp:taxon-name></italic> Saraswat, male from Guangdong, Fogang, Mt. Guanyin. <bold>A</bold> Head and mesosoma, dorsal view <bold>B</bold> Head and mesosoma, lateral view <bold>C</bold> Head, anterior view <bold>D</bold> Apex of metasoma, dorsal view <bold>E</bold> Apex of metasoma, lateral view <bold>F</bold> Metasoma, dorsal view.</p></caption><graphic xmlns:xlink="http://www.w3.org/1999/xlink" xlink:href="ZooKeys-300-001-g010.jpg" position="float" orientation="portrait" xlink:type="simple"/></fig><fig id="F12" position="float" orientation="portrait"><label>Plate 12.</label><caption><p><italic><tp:taxon-name>Macroteleia carinigena</tp:taxon-name></italic> sp. n., holotype, male. <bold>A</bold> Head and mesosoma, dorsal view <bold>B</bold> Head and mesosoma, lateral view <bold>C</bold> Head, anterior view <bold>D</bold> Apex of metasoma, dorsal view <bold>E</bold> Apex of metasoma, lateral view <bold>F</bold> Metasoma, dorsal view.</p></caption><graphic xmlns:xlink="http://www.w3.org/1999/xlink" xlink:href="ZooKeys-300-001-g012.jpg" position="float" orientation="portrait" xlink:type="simple"/></fig><fig id="F35" position="float" orientation="portrait"><label>Plate 35.</label><caption><p><italic><tp:taxon-name>Macroteleia indica</tp:taxon-name></italic> Saraswat &amp; Sharma, male from Hainan, Baisha, Mt. Jiujialing. <bold>A</bold> Dorsal habitus <bold>B</bold> Apex of metasoma, dorsal view <bold>C</bold> Apex of metasoma, lateral view.</p></caption><graphic xmlns:xlink="http://www.w3.org/1999/xlink" xlink:href="ZooKeys-300-001-g035.jpg" position="float" orientation="portrait" xlink:type="simple"/></fig><fig id="F47" position="float" orientation="portrait"><label>Plate 47.</label><caption><p><italic><tp:taxon-name>Macroteleia peliades</tp:taxon-name></italic> Kozlov &amp; Lê, holotype, male. <bold>A</bold> Dorsal habitus <bold>B</bold> Head, anterior view <bold>C</bold> Head and mesosoma, dorsal view <bold>D</bold> Head and mesosoma, lateral view <bold>E</bold> Metasoma, dorsal view <bold>F</bold> Apex of metasoma, dorsal view <bold>G</bold> Apex of metasoma, lateral view.</p></caption><graphic xmlns:xlink="http://www.w3.org/1999/xlink" xlink:href="ZooKeys-300-001-g047.jpg" position="float" orientation="portrait" xlink:type="simple"/></fig><fig id="F50" position="float" orientation="portrait"><label>Plate 50.</label><caption><p><italic><tp:taxon-name>Macroteleia peliades</tp:taxon-name></italic> Kozlov &amp; Lê, male from Guangxi, Longshan Nature Reserve. <bold>A</bold> Dorsal habitus <bold>B</bold> Apex of metasoma, dorsal view <bold>C</bold> Apex of metasoma, lateral view.</p></caption><graphic xmlns:xlink="http://www.w3.org/1999/xlink" xlink:href="ZooKeys-300-001-g050.jpg" position="float" orientation="portrait" xlink:type="simple"/></fig><fig id="F55" position="float" orientation="portrait"><label>Plate 55.</label><caption><p><italic><tp:taxon-name>Macroteleia salebrosa</tp:taxon-name></italic> sp. n., paratype, male. <bold>A</bold> Dorsal habitus <bold>B</bold> Apex of metasoma, dorsal view <bold>C</bold> Apex of metasoma, lateral view.</p></caption><graphic xmlns:xlink="http://www.w3.org/1999/xlink" xlink:href="ZooKeys-300-001-g055.jpg" position="float" orientation="portrait" xlink:type="simple"/></fig><fig id="F58" position="float" orientation="portrait"><label>Plate 58.</label><caption><p><italic><tp:taxon-name>Macroteleia semicircula</tp:taxon-name></italic> sp. n., paratype, male. <bold>A</bold> Dorsal habitus <bold>B</bold> Apex of metasoma, dorsal view <bold>C</bold> Apex of metasoma, lateral view.</p></caption><graphic xmlns:xlink="http://www.w3.org/1999/xlink" xlink:href="ZooKeys-300-001-g058.jpg" position="float" orientation="portrait" xlink:type="simple"/></fig><fig id="F61" position="float" orientation="portrait"><label>Plate 61.</label><caption><p><italic><tp:taxon-name>Macroteleia spinitibia</tp:taxon-name></italic> sp. n., holotype, male. <bold>A</bold> Metasoma, dorsal view <bold>B</bold> Apex of metasoma, dorsal view <bold>C</bold> Apex of metasoma, lateral view <bold>D</bold> Hind femur and tibia.</p></caption><graphic xmlns:xlink="http://www.w3.org/1999/xlink" xlink:href="ZooKeys-300-001-g061.jpg" position="float" orientation="portrait" xlink:type="simple"/></fig><fig id="F15" position="float" orientation="portrait"><label>Plate 15.</label><caption><p><italic><tp:taxon-name>Macroteleia crawfordi</tp:taxon-name></italic> Kieffer, male from Guangdong, Chebaling National Nature Reserve. <bold>A</bold> Dorsal habitus <bold>B</bold> Apex of metasoma, dorsal view <bold>C</bold> Apex of metasoma, lateral view.</p></caption><graphic xmlns:xlink="http://www.w3.org/1999/xlink" xlink:href="ZooKeys-300-001-g015.jpg" position="float" orientation="portrait" xlink:type="simple"/></fig><fig id="F21" position="float" orientation="portrait"><label>Plate 21.</label><caption><p><italic><tp:taxon-name>Macroteleia dolichopa</tp:taxon-name></italic> Sharma, male from Guangdong, Mt. Nankun. <bold>A</bold> Dorsal habitus <bold>B</bold> Apex of metasoma, dorsal view <bold>C</bold> Apex of metasoma, lateral view.</p></caption><graphic xmlns:xlink="http://www.w3.org/1999/xlink" xlink:href="ZooKeys-300-001-g021.jpg" position="float" orientation="portrait" xlink:type="simple"/></fig><fig id="F24" position="float" orientation="portrait"><label>Plate 24.</label><caption><p><italic><tp:taxon-name>Macroteleia emarginata</tp:taxon-name></italic> Dodd, male from Hunan, Mangshan Nature Reserve. <bold>A</bold> Dorsal habitus <bold>B</bold> Apex of metasoma, dorsal view <bold>C</bold> Apex of metasoma, lateral view.</p></caption><graphic xmlns:xlink="http://www.w3.org/1999/xlink" xlink:href="ZooKeys-300-001-g024.jpg" position="float" orientation="portrait" xlink:type="simple"/></fig><fig id="F26" position="float" orientation="portrait"><label>Plate 26.</label><caption><p><italic><tp:taxon-name>Macroteleia flava</tp:taxon-name></italic> sp. n., paratype, male. <bold>A</bold> Dorsal habitus <bold>B</bold> Apex of metasoma, dorsal view <bold>C</bold> Apex of metasoma, lateral view.</p></caption><graphic xmlns:xlink="http://www.w3.org/1999/xlink" xlink:href="ZooKeys-300-001-g026.jpg" position="float" orientation="portrait" xlink:type="simple"/></fig><fig id="F28" position="float" orientation="portrait"><label>Plate 28.</label><caption><p><italic><tp:taxon-name>Macroteleia gracilis</tp:taxon-name></italic> sp. n., holotype, male. <bold>A</bold> Head, anterior view <bold>B</bold> Head and mesosoma, dorsal view <bold>C</bold> Head and mesosoma, lateral view <bold>D</bold> Metasoma, dorsal view <bold>E</bold> Apex of metasoma, dorsal view <bold>F</bold> Apex of metasoma, lateral view.</p></caption><graphic xmlns:xlink="http://www.w3.org/1999/xlink" xlink:href="ZooKeys-300-001-g028.jpg" position="float" orientation="portrait" xlink:type="simple"/></fig><fig id="F41" position="float" orientation="portrait"><label>Plate 41.</label><caption><p><italic><tp:taxon-name>Macroteleia lamba</tp:taxon-name></italic> Saraswat &amp; Sharma, male from Guangdong, Zijin County, Linjiang Town. <bold>A</bold> Dorsal habitus <bold>B</bold> Apex of metasoma, dorsal view <bold>C</bold> Apex of metasoma, lateral view.</p></caption><graphic xmlns:xlink="http://www.w3.org/1999/xlink" xlink:href="ZooKeys-300-001-g041.jpg" position="float" orientation="portrait" xlink:type="simple"/></fig><fig id="F46" position="float" orientation="portrait"><label>Plate 46.</label><caption><p><italic><tp:taxon-name>Macroteleia livingstoni</tp:taxon-name></italic> Saraswat, male from Hainan, Baisha, Mt. Jiujialing. <bold>A</bold> Dorsal habitus <bold>B</bold> Apex of metasoma, dorsal view <bold>C</bold> Apex of metasoma, lateral view.</p></caption><graphic xmlns:xlink="http://www.w3.org/1999/xlink" xlink:href="ZooKeys-300-001-g046.jpg" position="float" orientation="portrait" xlink:type="simple"/></fig><fig id="F69" position="float" orientation="portrait"><label>Plate 69.</label><caption><p><italic><tp:taxon-name>Macroteleia striativentris</tp:taxon-name></italic> Crawford, male from Guangdong, Guangzhou, Tianlu Lake. <bold>A</bold> Dorsal habitus <bold>B</bold> Apex of metasoma, dorsal view <bold>C</bold> Apex of metasoma, lateral view.</p></caption><graphic xmlns:xlink="http://www.w3.org/1999/xlink" xlink:href="ZooKeys-300-001-g069.jpg" position="float" orientation="portrait" xlink:type="simple"/></fig><fig id="F2" position="float" orientation="portrait"><label>Plate 2.</label><caption><p><italic><tp:taxon-name>Macroteleia striatipleuron</tp:taxon-name></italic> sp. n., female. <bold>A</bold> Head, anterior view <bold>B</bold> Head, dorsal view. ck: central keel; cl: clypeus; ge: gena; LOL: lateral ocellar line; lp: labial palpus; md: mandible; mp: maxillary palpus; oc: occipital carina; OOL: ocular ocellar line; ot: ocellar triangle; POL: posterior ocellar line; vx: vertex.</p></caption><graphic xmlns:xlink="http://www.w3.org/1999/xlink" xlink:href="ZooKeys-300-001-g002.jpg" position="float" orientation="portrait" xlink:type="simple"/></fig><fig id="F53" position="float" orientation="portrait"><label>Plate 53.</label><caption><p><italic><tp:taxon-name>Macroteleia salebrosa</tp:taxon-name></italic> sp. n., holotype, female. <bold>A</bold> Dorsal habitus <bold>B</bold> Lateral habitus.</p></caption><graphic xmlns:xlink="http://www.w3.org/1999/xlink" xlink:href="ZooKeys-300-001-g053.jpg" position="float" orientation="portrait" xlink:type="simple"/></fig><fig id="F62" position="float" orientation="portrait"><label>Plate 62.</label><caption><p><italic><tp:taxon-name>Macroteleia striatipleuron</tp:taxon-name></italic> sp. n., holotype, female. <bold>A</bold> Dorsal habitus <bold>B</bold> Lateral habitus.</p></caption><graphic xmlns:xlink="http://www.w3.org/1999/xlink" xlink:href="ZooKeys-300-001-g062.jpg" position="float" orientation="portrait" xlink:type="simple"/></fig><fig id="F13" position="float" orientation="portrait"><label>Plate 13.</label><caption><p><italic><tp:taxon-name>Macroteleia crawfordi</tp:taxon-name></italic> Kieffer, female from Guangdong, Chebaling National Nature Reserve. <bold>A</bold> Dorsal habitus <bold>B</bold> Lateral habitus.</p></caption><graphic xmlns:xlink="http://www.w3.org/1999/xlink" xlink:href="ZooKeys-300-001-g013.jpg" position="float" orientation="portrait" xlink:type="simple"/></fig><fig id="F36" position="float" orientation="portrait"><label>Plate 36.</label><caption><p><italic><tp:taxon-name>Macroteleia lamba</tp:taxon-name></italic> Saraswat &amp; Sharma, holotype, female. <bold>A</bold> Dorsal habitus <bold>B</bold> Lateral habitus.</p></caption><graphic xmlns:xlink="http://www.w3.org/1999/xlink" xlink:href="ZooKeys-300-001-g036.jpg" position="float" orientation="portrait" xlink:type="simple"/></fig><fig id="F39" position="float" orientation="portrait"><label>Plate 39.</label><caption><p><italic><tp:taxon-name>Macroteleia lamba</tp:taxon-name></italic> Saraswat &amp; Sharma, female from Yunnan, Jinggu County, Weiyuan Town. <bold>A</bold> Dorsal habitus <bold>B</bold> Lateral habitus.</p></caption><graphic xmlns:xlink="http://www.w3.org/1999/xlink" xlink:href="ZooKeys-300-001-g039.jpg" position="float" orientation="portrait" xlink:type="simple"/></fig><fig id="F29" position="float" orientation="portrait"><label>Plate 29.</label><caption><p><italic><tp:taxon-name>Macroteleia indica</tp:taxon-name></italic> Saraswat &amp; Sharma, holotype, female. <bold>A</bold> Dorsal habitus <bold>B</bold> Lateral habitus <bold>C</bold> Head, anterior view <bold>D</bold> Head, dorsal view.</p></caption><graphic xmlns:xlink="http://www.w3.org/1999/xlink" xlink:href="ZooKeys-300-001-g029.jpg" position="float" orientation="portrait" xlink:type="simple"/></fig><fig id="F30" position="float" orientation="portrait"><label>Plate 30.</label><caption><p><italic><tp:taxon-name>Macroteleia indica</tp:taxon-name></italic> Saraswat &amp; Sharma, holotype, female. <bold>A</bold> Head and mesosoma, dorsal view <bold>B</bold> Head and mesosoma, lateral view <bold>C</bold> Metasoma, dorsal view <bold>D</bold> Fore wing.</p></caption><graphic xmlns:xlink="http://www.w3.org/1999/xlink" xlink:href="ZooKeys-300-001-g030.jpg" position="float" orientation="portrait" xlink:type="simple"/></fig></tp:treatment-sec><ref-list><ref id="B78"><mixed-citation xmlns:xlink="http://www.w3.org/1999/xlink" xlink:type="simple"><person-group><name name-style="western"><surname>Westwood</surname><given-names>JO</given-names></name></person-group> (<year>1835</year>) <article-title>Characters of new genera and species of hymenopterous insects.</article-title><source>Proceedings of the Zoological Society of London</source><volume>3</volume>: <fpage>51</fpage>-<lpage>72</lpage>.</mixed-citation></ref><ref id="B9"><mixed-citation xmlns:xlink="http://www.w3.org/1999/xlink" xlink:type="simple"><person-group><name name-style="western"><surname>Brullé</surname><given-names>A</given-names></name></person-group> (<year>1846</year>) <source>Histoire naturelle des insects. Hyménoptères. Tome quatrième. Librairie Encyclopédique de Roret, Paris. 680 pp.</source></mixed-citation></ref><ref id="B1"><mixed-citation xmlns:xlink="http://www.w3.org/1999/xlink" xlink:type="simple"><person-group><name name-style="western"><surname>Ashmead</surname><given-names>WH</given-names></name></person-group> (<year>1893</year>) <article-title>A monograph of the North American Proctotrypidae.</article-title><source>Bulletin of the United States National Museum</source><volume>45</volume>: <fpage>1</fpage>-<lpage>472</lpage>. doi: <ext-link ext-link-type="uri" xlink:href="http://dx.doi.org/10.5479/si.03629236.45.1" xlink:type="simple">10.5479/si.03629236.45.1</ext-link></mixed-citation></ref><ref id="B2"><mixed-citation xmlns:xlink="http://www.w3.org/1999/xlink" xlink:type="simple"><person-group><name name-style="western"><surname>Ashmead</surname><given-names>WH</given-names></name></person-group> (<year>1894</year>) <article-title>Report on the parasitic Cynipidae, part of the Braconidae, the Ichneumonidae, the Proctotrypidae, and part of the Chalcidinae. Part III.</article-title><source>Zoological Journal of the Linnean Society of London</source><volume>25</volume>: <fpage>188</fpage>-<lpage>254</lpage>.</mixed-citation></ref><ref id="B14"><mixed-citation xmlns:xlink="http://www.w3.org/1999/xlink" xlink:type="simple"><person-group><name name-style="western"><surname>Dalla</surname><given-names>Torre CG de</given-names></name></person-group> (<year>1898</year>) <source>Catalogus hymenopterorum hucusque descriptiorum systematicus et synonymicus. Vol. V: Chalcididae et Proctotrupidae. Sumptibus Guilelmi Engelmann, Lipsiae. 598 pp.</source></mixed-citation></ref><ref id="B3"><mixed-citation xmlns:xlink="http://www.w3.org/1999/xlink" xlink:type="simple"><person-group><name name-style="western"><surname>Ashmead</surname><given-names>WH</given-names></name></person-group> (<year>1900</year>) <article-title>Report upon the aculeate Hymenoptera of the islands of St. Vincent and Grenada, with additions to the parasitic Hymenoptera and a list of the described Hymenoptera of the West Indies.</article-title><source>Transactions of the Royal Entomological Society of London</source><volume>1900</volume>: <fpage>207</fpage>-<lpage>367</lpage></mixed-citation></ref><ref id="B4"><mixed-citation xmlns:xlink="http://www.w3.org/1999/xlink" xlink:type="simple"><person-group><name name-style="western"><surname>Ashmead</surname><given-names>WH</given-names></name></person-group> (<year>1903</year>) <article-title>Classification of the pointed-tailed wasps, or the superfamily Proctotrypoidea. – III.</article-title><source>Journal of the New York Entomological Society</source><volume>11</volume>: <fpage>86</fpage>-<lpage>99</lpage>.</mixed-citation></ref><ref id="B7"><mixed-citation xmlns:xlink="http://www.w3.org/1999/xlink" xlink:type="simple"><person-group><name name-style="western"><surname>Brues</surname><given-names>CT</given-names></name></person-group> (<year>1907</year>) <article-title>Notes and descriptions of North American parasitic Hymenoptera. V.</article-title><source>Bulletin of the Wisconsin Natural History Society</source><volume>5</volume>: <fpage>150</fpage>-<lpage>161</lpage>.</mixed-citation></ref><ref id="B8"><mixed-citation xmlns:xlink="http://www.w3.org/1999/xlink" xlink:type="simple"><person-group><name name-style="western"><surname>Brues</surname><given-names>CT</given-names></name></person-group> (<year>1908</year>) <article-title>Hymenoptera. Fam. Scelionidae.</article-title><source>Genera Insectorum</source><volume>80</volume>: <fpage>1</fpage>-<lpage>59</lpage>.</mixed-citation></ref><ref id="B29"><mixed-citation xmlns:xlink="http://www.w3.org/1999/xlink" xlink:type="simple"><person-group><name name-style="western"><surname>Kieffer</surname><given-names>JJ</given-names></name></person-group> (<year>1908a</year>) <article-title>Nouveaux proctotrypides et cynipides d’Amerique recueillis par M. Baker. Annales de la Société Scientifique de Bruxelles.</article-title><source>Mémoires</source><volume>32</volume>: <fpage>7</fpage>-<lpage>64</lpage>.</mixed-citation></ref><ref id="B30"><mixed-citation xmlns:xlink="http://www.w3.org/1999/xlink" xlink:type="simple"><person-group><name name-style="western"><surname>Kieffer</surname><given-names>JJ</given-names></name></person-group> (<year>1908b</year>) <article-title>Revision des Scelionidae (Hyménoptères). Annales de la Société Scientifique de Bruxelles.</article-title><source>Mémoires</source><volume>32</volume>: <fpage>111</fpage>-<lpage>250</lpage>.</mixed-citation></ref><ref id="B31"><mixed-citation xmlns:xlink="http://www.w3.org/1999/xlink" xlink:type="simple"><person-group><name name-style="western"><surname>Kieffer</surname><given-names>JJ</given-names></name></person-group> (<year>1910a</year>) <article-title>Description de nouveaux microhyménoptères du Brésil.</article-title><source>Annales de la Société Entomologique de France</source><volume>78</volume>: <fpage>287</fpage>-<lpage>348</lpage>.</mixed-citation></ref><ref id="B32"><mixed-citation xmlns:xlink="http://www.w3.org/1999/xlink" xlink:type="simple"><person-group><name name-style="western"><surname>Kieffer</surname><given-names>JJ</given-names></name></person-group> (<year>1910b</year>) <article-title>Hymenoptera. Fam. Scelionidae. Addenda et corrigenda.</article-title><source>Genera Insectorum</source><volume>80</volume>: <fpage>61</fpage>-<lpage>112</lpage>.</mixed-citation></ref><ref id="B33"><mixed-citation xmlns:xlink="http://www.w3.org/1999/xlink" xlink:type="simple"><person-group><name name-style="western"><surname>Kieffer</surname><given-names>JJ</given-names></name></person-group> (<year>1912</year>) <article-title>Hymenoptera, Proctotrupoidea.</article-title><source>Transactions of the Linnean Society of London, Zoology</source><volume>15</volume>: <fpage>45</fpage>-<lpage>80</lpage>.</mixed-citation></ref><ref id="B17"><mixed-citation xmlns:xlink="http://www.w3.org/1999/xlink" xlink:type="simple"><person-group><name name-style="western"><surname>Dodd</surname><given-names>AP</given-names></name></person-group> (<year>1913a</year>) <article-title>Australian Hymenoptera Proctotrypoidea. No. 1.</article-title><source>Transactions of the Royal Society of South Australia</source><volume>37</volume>: <fpage>130</fpage>-<lpage>181</lpage>.</mixed-citation></ref><ref id="B18"><mixed-citation xmlns:xlink="http://www.w3.org/1999/xlink" xlink:type="simple"><person-group><name name-style="western"><surname>Dodd</surname><given-names>AP</given-names></name></person-group> (<year>1913b</year>) <article-title>Some new parasitic Hymenoptera from Australia.</article-title><source>Archiv für Naturgeschichte</source><volume>79</volume> (<issue>6</issue>): <fpage>164</fpage>-<lpage>182</lpage>.</mixed-citation></ref><ref id="B34"><mixed-citation xmlns:xlink="http://www.w3.org/1999/xlink" xlink:type="simple"><person-group><name name-style="western"><surname>Kieffer</surname><given-names>JJ</given-names></name></person-group> (<year>1913a</year>) <article-title>Proctotrypidae (3e partie).</article-title><source>Species des Hyménoptères d’Europe et d’Algerie</source><volume>11</volume>: <fpage>161</fpage>-<lpage>304</lpage>.</mixed-citation></ref><ref id="B35"><mixed-citation xmlns:xlink="http://www.w3.org/1999/xlink" xlink:type="simple"><person-group><name name-style="western"><surname>Kieffer</surname><given-names>JJ</given-names></name></person-group> (<year>1913b</year>) <article-title>Serphides des Îles Philippines.</article-title><source>Insecta</source><volume>3</volume>: <fpage>253</fpage>-<lpage>462</lpage>.</mixed-citation></ref><ref id="B36"><mixed-citation xmlns:xlink="http://www.w3.org/1999/xlink" xlink:type="simple"><person-group><name name-style="western"><surname>Kieffer</surname><given-names>JJ</given-names></name></person-group> (<year>1914a</year>) <article-title>Proctotrypidae (3e partie).</article-title><source>Species des Hymenopteres d’Europe et d’Algerie</source><volume>11</volume>: <fpage>305</fpage>-<lpage>448</lpage>.</mixed-citation></ref><ref id="B37"><mixed-citation xmlns:xlink="http://www.w3.org/1999/xlink" xlink:type="simple"><person-group><name name-style="western"><surname>Kieffer</surname><given-names>JJ</given-names></name></person-group> (<year>1914b</year>) <source>Énumeration des Serphides (Proctotrupides) des Îles Philippines avec description de genres nouveaux et d’espèces nouvelles. Philippine Journal of Science (D) 9: 285–311.</source></mixed-citation></ref><ref id="B19"><mixed-citation xmlns:xlink="http://www.w3.org/1999/xlink" xlink:type="simple"><person-group><name name-style="western"><surname>Dodd</surname><given-names>AP</given-names></name></person-group> (<year>1915</year>) <article-title>Notes and corrections on Australian Proctotrypoidea, with descriptions of forty-five new species.</article-title><source>Archiv für Naturgeschichte</source><volume>80</volume> (<issue>9</issue>): <fpage>1</fpage>-<lpage>32</lpage>.</mixed-citation></ref><ref id="B38"><mixed-citation xmlns:xlink="http://www.w3.org/1999/xlink" xlink:type="simple"><person-group><name name-style="western"><surname>Kieffer</surname><given-names>JJ</given-names></name></person-group> (<year>1917</year>) <article-title>Neue Scelioniden aus den Philippinen-Inseln.</article-title><source>Brotéria</source><volume>15</volume>: <fpage>50</fpage>-<lpage>62</lpage>.</mixed-citation></ref><ref id="B39"><mixed-citation xmlns:xlink="http://www.w3.org/1999/xlink" xlink:type="simple"><person-group><name name-style="western"><surname>Kieffer</surname><given-names>JJ</given-names></name></person-group> (<year>1926</year>) <source>Scelionidae. Das Tierreich. Vol. 48.</source><publisher-name>Walter de Gruyter &amp; Co.</publisher-name>, <publisher-loc>Berlin</publisher-loc>, <lpage>885</lpage> pp.</mixed-citation></ref><ref id="B64"><mixed-citation xmlns:xlink="http://www.w3.org/1999/xlink" xlink:type="simple"><person-group><name name-style="western"><surname>Nixon</surname><given-names>GEJ</given-names></name></person-group> (<year>1931</year>) <article-title>On some new South African Proctotrupoidea (Hymenoptera).</article-title><source>Eos</source><volume>7</volume>: <fpage>355</fpage>-<lpage>382</lpage>.</mixed-citation></ref><ref id="B21"><mixed-citation xmlns:xlink="http://www.w3.org/1999/xlink" xlink:type="simple"><person-group><name name-style="western"><surname>Dodd</surname><given-names>AP</given-names></name></person-group> (<year>1933</year>) <article-title>The Australian species of Macroteleia and Prosapegus (Scelionidae) Hymenoptera.</article-title><source>Proceedings of the Royal Society of Queensland</source><volume>44</volume>: <fpage>75</fpage>-<lpage>103</lpage>.</mixed-citation></ref><ref id="B65"><mixed-citation xmlns:xlink="http://www.w3.org/1999/xlink" xlink:type="simple"><person-group><name name-style="western"><surname>Nixon</surname><given-names>GEJ</given-names></name></person-group> (<year>1933</year>) <source>A further contribution to the study of South Africa Scelionidae (Insecta, Hymenoptera, Proctotrupoidea). Annals and Magazine of Natural History (10) 12: 288–563.</source> doi: <ext-link ext-link-type="uri" xlink:href="http://dx.doi.org/10.1080/00222933308655417" xlink:type="simple">10.1080/00222933308655417</ext-link></mixed-citation></ref><ref id="B49"><mixed-citation xmlns:xlink="http://www.w3.org/1999/xlink" xlink:type="simple"><person-group><name name-style="western"><surname>Maneval</surname><given-names>H</given-names></name></person-group> (<year>1940</year>) <source>Fam. XVII. Proctotrypides. Pages 93–118 <italic>in</italic> Perrier R. La Faune de la France en tableaux synoptiques illustrés. Tome VII. Hyménoptères par Lucien Berland avec la collaboration de MM. Raymond Benoit, Francis Bernard, Henri Maneval. Paris. 213 pp.</source></mixed-citation></ref><ref id="B71"><mixed-citation xmlns:xlink="http://www.w3.org/1999/xlink" xlink:type="simple"><person-group><name name-style="western"><surname>Risbec</surname><given-names>J</given-names></name></person-group> (<year>1950</year>) <source>Contribution à l’étude des Proctotrupidae (Serphiidae). Pages 511–639 <italic>in</italic> Risbec J. Travaux du Laboratoire d’Entomologie du Secteur Soudanis de Recherches Agronomiques. Gouvernement Général de l’Afrique Occidentale Française, Paris. 639 pp.</source></mixed-citation></ref><ref id="B62"><mixed-citation xmlns:xlink="http://www.w3.org/1999/xlink" xlink:type="simple"><person-group><name name-style="western"><surname>Muesebeck</surname><given-names>CFW</given-names></name><name name-style="western"><surname>Walkley</surname><given-names>LM</given-names></name></person-group> (<year>1951</year>) <source>Superfamily Proctotrupoidea. Pages 655–718 <italic>in</italic> Muesebeck CFW, Krombein KV and Townes HK. Hymenoptera of America north of Mexico – Synoptic Catalog. U.S. Dept. Agriculture Monograph No. 2,. 1420 pp.</source></mixed-citation></ref><ref id="B63"><mixed-citation xmlns:xlink="http://www.w3.org/1999/xlink" xlink:type="simple"><person-group><name name-style="western"><surname>Muesebeck</surname><given-names>CFW</given-names></name><name name-style="western"><surname>Walkley</surname><given-names>LM</given-names></name></person-group> (<year>1956</year>) <article-title>Type species of the genera and subgenera of parasitic wasps comprising the superfamily Proctotrupoidea (order Hymenoptera). Proceedings of the U.S.</article-title><source>National Museum</source><volume>105</volume>: <fpage>319</fpage>-<lpage>419</lpage>.</mixed-citation></ref><ref id="B52"><mixed-citation xmlns:xlink="http://www.w3.org/1999/xlink" xlink:type="simple"><person-group><name name-style="western"><surname>Masner</surname><given-names>L</given-names></name></person-group> (<year>1964</year>) <article-title>A comparison of some Nearctic and Palearctic genera of Proctotrupoidea (Hymenoptera) with revisional notes.</article-title><source>Časopis Československé Společnosti Entomologické</source><volume>61</volume>: <fpage>123</fpage>-<lpage>155</lpage>.</mixed-citation></ref><ref id="B6"><mixed-citation xmlns:xlink="http://www.w3.org/1999/xlink" xlink:type="simple"><person-group><name name-style="western"><surname>Baltazar</surname><given-names>CR</given-names></name></person-group> (<year>1966</year>) <article-title>A catalogue of Philippine Hymenoptera (with a bibliography, 1758–1963).</article-title><source>Pacific Insects Monographs</source><volume>8</volume>: <fpage>1</fpage>-<lpage>488</lpage>.</mixed-citation></ref><ref id="B75"><mixed-citation xmlns:xlink="http://www.w3.org/1999/xlink" xlink:type="simple"><person-group><name name-style="western"><surname>Szabó</surname><given-names>JB</given-names></name></person-group> (<year>1966</year>) <article-title>Neue <italic>Macroteleia</italic>-Arten aus Ungarn (Hymenoptera, Proctotrupoidea, Scelionidae).</article-title><source>Annales Historico-Naturales Musei Nationalis Hungarici</source><volume>58</volume>: <fpage>421</fpage>-<lpage>425</lpage>.</mixed-citation></ref><ref id="B15"><mixed-citation xmlns:xlink="http://www.w3.org/1999/xlink" xlink:type="simple"><person-group><name name-style="western"><surname>De Santis</surname><given-names>L</given-names></name></person-group> (<year>1967</year>) <source>Catálogo de los himenópteros argentinos de la serie parasitica, incluyendo Bethyloidea. Com. Inv. Cient., Pcia Buenos Aires Gob., La Plata. 337 pp.</source></mixed-citation></ref><ref id="B43"><mixed-citation xmlns:xlink="http://www.w3.org/1999/xlink" xlink:type="simple"><person-group><name name-style="western"><surname>Kozlov</surname><given-names>MA</given-names></name></person-group> (<year>1971</year>) <article-title>[Proctotrupoids (Hymenoptera, Proctotrupoidea) of the USSR.</article-title><source>] Trudy Vsesoyuznogo Entomologicheskogo Obshchestva</source><volume>54</volume>: <fpage>3</fpage>-<lpage>67</lpage>.</mixed-citation></ref><ref id="B54"><mixed-citation xmlns:xlink="http://www.w3.org/1999/xlink" xlink:type="simple"><person-group><name name-style="western"><surname>Masner</surname><given-names>L</given-names></name></person-group> (<year>1976</year>) <article-title>Revisionary notes and keys to world genera of Scelionidae (Hymenoptera: Proctotrupoidea).</article-title><source>Memoirs of the Entomological Society of Canada</source><volume>97</volume>: <fpage>1</fpage>-<lpage>87</lpage>. doi: <ext-link ext-link-type="uri" xlink:href="http://dx.doi.org/10.4039/entm10897fv" xlink:type="simple">10.4039/entm10897fv</ext-link></mixed-citation></ref><ref id="B59"><mixed-citation xmlns:xlink="http://www.w3.org/1999/xlink" xlink:type="simple"><person-group><name name-style="western"><surname>Muesebeck</surname><given-names>CFW</given-names></name></person-group> (<year>1977</year>) <article-title>The parasitic wasps of the genus <italic>Macroteleia</italic> Westwood of the New World (Hymenoptera, Proctotrupoidea, Scelionidae). U.S.</article-title><source>Department of Agriculture Technical Bulletin</source><volume>1565</volume>: <fpage>1</fpage>-<lpage>57</lpage>.</mixed-citation></ref><ref id="B24"><mixed-citation xmlns:xlink="http://www.w3.org/1999/xlink" xlink:type="simple"><person-group><name name-style="western"><surname>Galloway</surname><given-names>ID</given-names></name></person-group> (<year>1978</year>) <source>A revision of the Australian species of <italic>Macroteleia</italic> Westwood (Hymenoptera: Scelionidae: Scelioninae). Journal of the Australian Entomological Society 17: 297–310.</source> doi: <ext-link ext-link-type="uri" xlink:href="http://dx.doi.org/10.1111/j.1440-6055.1978.tb01494.x" xlink:type="simple">10.1111/j.1440-6055.1978.tb01494.x</ext-link></mixed-citation></ref><ref id="B44"><mixed-citation xmlns:xlink="http://www.w3.org/1999/xlink" xlink:type="simple"><person-group><name name-style="western"><surname>Kozlov</surname><given-names>MA</given-names></name></person-group> (<year>1978</year>) <source>[Superfamily Proctotrupoidea]. Pages 538–664 <italic>in</italic> Medvedev GS [Determination of insects of the European portion of the USSR.] Vol. 3, part 2. Nauka, Leningrad. 758 pp.</source></mixed-citation></ref><ref id="B60"><mixed-citation xmlns:xlink="http://www.w3.org/1999/xlink" xlink:type="simple"><person-group><name name-style="western"><surname>Muesebeck</surname><given-names>C F W</given-names></name></person-group> (<year>1979</year>) <source>Superfamily Proctotrupoidea. Pages 1121–1186 <italic>in</italic> Krombein KV et al. Catalog of Hymenoptera in America north of Mexico. Smithsonian Institution Press, Washington, DC. 2735 pp.</source></mixed-citation></ref><ref id="B16"><mixed-citation xmlns:xlink="http://www.w3.org/1999/xlink" xlink:type="simple"><person-group><name name-style="western"><surname>De Santis</surname><given-names>L</given-names></name></person-group> (<year>1980</year>) <source>Catálogo de los himenópteros brasileños de la serie Parasitica incluyendo Bethyloidea. Editora da Universidade Federal do Paraná, Curitiba, Brazil. 395 pp.</source></mixed-citation></ref><ref id="B50"><mixed-citation xmlns:xlink="http://www.w3.org/1999/xlink" xlink:type="simple"><person-group><name name-style="western"><surname>Mani</surname><given-names>MS</given-names></name><name name-style="western"><surname>Sharma</surname><given-names>SK</given-names></name></person-group> (<year>1982</year>) <article-title>Proctotrupoidea (Hymenoptera) from India. A review.</article-title><source>Oriental Insects</source><volume>16</volume>: <fpage>135</fpage>-<lpage>258</lpage>. doi: <ext-link ext-link-type="uri" xlink:href="http://dx.doi.org/10.1080/00305316.1982.10434314" xlink:type="simple">10.1080/00305316.1982.10434314</ext-link></mixed-citation></ref><ref id="B72"><mixed-citation xmlns:xlink="http://www.w3.org/1999/xlink" xlink:type="simple"><person-group><name name-style="western"><surname>Saraswat</surname><given-names>GG</given-names></name></person-group> (<year>1982</year>) <article-title>Some Indian Proctotrupoidea (Hymenoptera: Scelionidae).</article-title><source>Records of the Zoological Survey of India</source><volume>79</volume>: <fpage>343</fpage>-<lpage>358</lpage>.</mixed-citation></ref><ref id="B25"><mixed-citation xmlns:xlink="http://www.w3.org/1999/xlink" xlink:type="simple"><person-group><name name-style="western"><surname>Galloway</surname><given-names>ID</given-names></name><name name-style="western"><surname>Austin</surname><given-names>AD</given-names></name></person-group> (<year>1984</year>) <article-title>Revision of the Scelioninae (Hymenoptera: Scelionidae) in Australia.</article-title><source>Australian Journal of Zoology Supplementary Series</source><volume>99</volume>: <fpage>1</fpage>-<lpage>138</lpage>.</mixed-citation></ref><ref id="B45"><mixed-citation xmlns:xlink="http://www.w3.org/1999/xlink" xlink:type="simple"><person-group><name name-style="western"><surname>Kozlov</surname><given-names>MA</given-names></name><name name-style="western"><surname>Kononova</surname><given-names>SV</given-names></name></person-group> (<year>1987</year>) <source>[New Palearctic species of the genus <italic>Macroteleia</italic> Westwood, 1835 (Hymenoptera, Scelionidae, Scelioninae).] Pages 93–101 <italic>in</italic> Ler P A, Storozheva NA. [New data on the systematics of insects of the Far East.] Acad. Sci. USSR, Far East Branch, Biology &amp; Soil Institute, Vladivostok. 144 pp.</source></mixed-citation></ref><ref id="B46"><mixed-citation xmlns:xlink="http://www.w3.org/1999/xlink" xlink:type="simple"><person-group><name name-style="western"><surname>Kozlov</surname><given-names>MA</given-names></name><name name-style="western"><surname>Kononova</surname><given-names>SV</given-names></name></person-group> (<year>1990</year>) <source>[Scelioninae of the Fauna of the USSR (Hymenoptera, Scelionidae, Scelioninae).] Nauka, Leningrad. 344 pp.</source></mixed-citation></ref><ref id="B10"><mixed-citation xmlns:xlink="http://www.w3.org/1999/xlink" xlink:type="simple"><person-group><name name-style="western"><surname>Carpenter</surname><given-names>FM</given-names></name></person-group> (<year>1992</year>) <source>Arthropoda 4. Superclass Hexopoda. Treatise on Invertebrate Paleontology, Part R. The Geological Society of America, Boulder, CO. 655 pp.</source></mixed-citation></ref><ref id="B27"><mixed-citation xmlns:xlink="http://www.w3.org/1999/xlink" xlink:type="simple"><person-group><name name-style="western"><surname>Johnson</surname><given-names>NF</given-names></name></person-group> (<year>1992</year>) <article-title>Catalog of world Proctotrupoidea excluding Platygastridae.</article-title><source>Memoirs of the American Entomological Institute</source><volume>51</volume>: <fpage>1</fpage>-<lpage>825</lpage>.</mixed-citation></ref><ref id="B40"><mixed-citation xmlns:xlink="http://www.w3.org/1999/xlink" xlink:type="simple"><person-group><name name-style="western"><surname>Kononova</surname><given-names>SV</given-names></name></person-group> (<year>1995</year>) <source>[Fam. Scelionidae.] Pages 57–121 <italic>in</italic> Lehr PA. [Key to insects of Russian Far East in six volume. vol. 4. Neuropteroidea, Mecoptera, Hymenoptera. Part 2. Hymenoptera. Dal’nauka, Vladivostok. 600 pp.</source></mixed-citation></ref><ref id="B5"><mixed-citation xmlns:xlink="http://www.w3.org/1999/xlink" xlink:type="simple"><person-group><name name-style="western"><surname>Austin</surname><given-names>AD</given-names></name><name name-style="western"><surname>Field</surname><given-names>SA</given-names></name></person-group> (<year>1997</year>) <article-title>The ovipositor system of scelionid and platygastrid wasps (Hymenoptera: Platygastroidea): comparative morphology and phylogenetic implications.</article-title><source>Invertebrate Taxonomy</source><volume>11</volume>: <fpage>1</fpage>-<lpage>87</lpage>. doi: <ext-link ext-link-type="uri" xlink:href="http://dx.doi.org/10.1071/IT95048" xlink:type="simple">10.1071/IT95048</ext-link></mixed-citation></ref><ref id="B47"><mixed-citation xmlns:xlink="http://www.w3.org/1999/xlink" xlink:type="simple"><person-group><name name-style="western"><surname>Lê</surname><given-names>XH</given-names></name></person-group> (<year>2000</year>) <source>Egg-parasites of family Scelionidae (Hymenoptera). Fauna of Vietnam, vol. 3. Science and Technics Publishing House, Hanoi. 386 pp.</source></mixed-citation></ref><ref id="B48"><mixed-citation xmlns:xlink="http://www.w3.org/1999/xlink" xlink:type="simple"><person-group><name name-style="western"><surname>Loiácono</surname><given-names>MS</given-names></name><name name-style="western"><surname>Margaría</surname><given-names>CB</given-names></name></person-group> (<year>2002</year>) <article-title>Systematics, morphology and physiology. Ceraphronoidea, Platygastroidea and Proctotrupoidea from Brazil (Hymenoptera).</article-title><source>Neotropical Entomology</source><volume>31</volume> (<issue>4</issue>): <fpage>551</fpage>-<lpage>560</lpage>. doi: <ext-link ext-link-type="uri" xlink:href="http://dx.doi.org/10.1590/S1519-566X2002000400007" xlink:type="simple">10.1590/S1519-566X2002000400007</ext-link></mixed-citation></ref><ref id="B42"><mixed-citation xmlns:xlink="http://www.w3.org/1999/xlink" xlink:type="simple"><person-group><name name-style="western"><surname>Kononova</surname><given-names>SV</given-names></name><name name-style="western"><surname>Petrov</surname><given-names>S</given-names></name></person-group> (<year>2003</year>) <article-title>[New species of egg parasites of the family Scelionidae (Hymenoptera, Proctotrupoidea) of the Palearctic fauna.</article-title><source>] Zoologicheskii Zhurnal</source><volume>82</volume>: <fpage>603</fpage>-<lpage>612</lpage>.</mixed-citation></ref><ref id="B70"><mixed-citation xmlns:xlink="http://www.w3.org/1999/xlink" xlink:type="simple"><person-group><name name-style="western"><surname>Rajmohana</surname><given-names>K</given-names></name></person-group> (<year>2006</year>) <article-title>Studies on Proctotrupoidea and Platygastroidea (Hymenoptera: Insecta) of Kerala.</article-title><source>Memoirs of the Zoological Survey of India</source><volume>21</volume> (<issue>1</issue>): <fpage>1</fpage>-<lpage>153</lpage>.</mixed-citation></ref><ref id="B41"><mixed-citation xmlns:xlink="http://www.w3.org/1999/xlink" xlink:type="simple"><person-group><name name-style="western"><surname>Kononova</surname><given-names>SV</given-names></name><name name-style="western"><surname>Kozlov</surname><given-names>MA</given-names></name></person-group> (<year>2008</year>) <source>[Scelionids of the Palearctic (Hymenoptera, Scelionidae). Subfamily Scelioninae. Tovarishchestvo Nauchnykh Izdanii KMK, Saint Petersburg. 489 pp.</source></mixed-citation></ref><ref id="B28"><mixed-citation xmlns:xlink="http://www.w3.org/1999/xlink" xlink:type="simple"><person-group><name name-style="western"><surname>Johnson</surname><given-names>NF</given-names></name></person-group> (<year>2012</year>) <source>Platygastroidea <italic>Online</italic>. [01/06/2012]. <ext-link ext-link-type="uri" xlink:href="http://osuc.biosci.ohio-state.edu/hymDB/eol_scelionidae.home" xlink:type="simple">http://osuc.biosci.ohio-state.edu/hymDB/eol_scelionidae.home</ext-link>.</source></mixed-citation></ref><ref id="B22"><mixed-citation xmlns:xlink="http://www.w3.org/1999/xlink" xlink:type="simple"><person-group><name name-style="western"><surname>Förster</surname><given-names>A</given-names></name></person-group> (<year>1856</year>) <source>Hymenopterologische Studien. II. Heft. Chalcidae und Prototrupii. Ernst ter Meer, Aachen. 152 pp.</source></mixed-citation></ref><ref id="B26"><mixed-citation xmlns:xlink="http://www.w3.org/1999/xlink" xlink:type="simple"><person-group><name name-style="western"><surname>Howard</surname><given-names>LO</given-names></name></person-group> (<year>1886</year>) <article-title>A generic synopsis of the hymenopterous family Proctotrupidae.</article-title><source>Transactions of the American Entomological Society</source><volume>13</volume>: <fpage>169</fpage>-<lpage>178</lpage>.</mixed-citation></ref><ref id="B13"><mixed-citation xmlns:xlink="http://www.w3.org/1999/xlink" xlink:type="simple"><person-group><name name-style="western"><surname>Cresson</surname><given-names>ET</given-names></name></person-group> (<year>1887</year>) <article-title>Synopsis of the families and genera of the Hymenoptera of America, north of Mexico, together with a catalogue of the described species, and a bibliography.</article-title><source>Transactions of the American Entomological Society Suppl.</source>: <fpage>351</fpage>-<lpage>.</lpage>$6</mixed-citation></ref><ref id="B69"><mixed-citation xmlns:xlink="http://www.w3.org/1999/xlink" xlink:type="simple"><person-group><name name-style="western"><surname>Provancher</surname><given-names>L</given-names></name></person-group> (<year>1888</year>) <source>Additions et corrections au volume II de la faune entomologique du Canada traitant des Hyménoptères. C. Darveau, Québec. 477 pp.</source></mixed-citation></ref><ref id="B51"><mixed-citation xmlns:xlink="http://www.w3.org/1999/xlink" xlink:type="simple"><person-group><name name-style="western"><surname>Masner</surname><given-names>L</given-names></name></person-group> (<year>1956</year>) <source>Bemerkungen zur Systematik der Gattung <italic>Parapegus</italic> Kieffer, 1908 (Hym. Scelionidae). Zoologischer Anzeiger 157 (11/12): 234–239.</source></mixed-citation></ref><ref id="B20"><mixed-citation xmlns:xlink="http://www.w3.org/1999/xlink" xlink:type="simple"><person-group><name name-style="western"><surname>Dodd</surname><given-names>AP</given-names></name></person-group> (<year>1920</year>) <article-title>Notes on the exotic Proctotrupoidea in the British and Oxford University Museums, with descriptions of new genera and species.</article-title><source>Transactions of the Entomological Society of London</source><volume>1919</volume>: <fpage>321</fpage>-<lpage>382</lpage>.</mixed-citation></ref></ref-list></tp:taxon-treatment>
