# Supplementary material for: The genus Macroteleia Westwood (Hymenoptera, Platygastridae s. l., Scelioninae) from China
Source: Zookeys. 2013 May 15;(300):1–98. doi: 10.3897/zookeys.300.4934 (PMC3689101; doi:10.3897/zookeys.300.4934)
Supplement: XML Treatment for Macroteleia boriviliensis [file zookeys.300.4934-treatment2.xml]

<!DOCTYPE tp:taxon-treatment
  PUBLIC "-//TaxonX//DTD Taxonomic Treatment Publishing DTD v0 20100105//EN" "tax-treatment-NSO.dtd">
<tp:taxon-treatment xmlns:tp="http://www.plazi.org/taxpub"><tp:treatment-meta><mixed-citation publication-type="journal"><person-group><name><surname>Chen</surname><given-names>Hua-yan</given-names></name><name><surname>Johnson</surname><given-names>Norman F.</given-names></name><name><surname>Masner</surname><given-names>Lubomír</given-names></name><name><surname>Xu</surname><given-names>Zai-fu</given-names></name></person-group><article-title>The genus 
                    <italic>Macroteleia</italic> Westwood (Hymenoptera, Platygastridae 
                    <italic>s. l.</italic>, Scelioninae) from China</article-title><source>Zookeys</source><day>15</day><month>5</month><year>2013</year><volume>2013</volume><issue>300</issue><fpage>1</fpage><lpage>98</lpage><pub-id pub-id-type="doi">10.3897/zookeys.300.4934</pub-id></mixed-citation></tp:treatment-meta><tp:nomenclature><tp:taxon-name>
                        <tp:taxon-name-part taxon-name-part-type="genus">Macroteleia</tp:taxon-name-part>
                        <tp:taxon-name-part taxon-name-part-type="species">boriviliensis</tp:taxon-name-part>
                    <object-id xmlns:xlink="http://www.w3.org/1999/xlink" xlink:type="simple">http://species-id.net/wiki/Macroteleia_boriviliensis</object-id>
								</tp:taxon-name><tp:taxon-authority>Saraswat</tp:taxon-authority><xref ref-type="fig" rid="F7">Plates 7</xref><xref ref-type="fig" rid="F10">–10</xref><tp:nomenclature-citation-list><tp:nomenclature-citation><tp:taxon-name>Macroteleia boriviliensis</tp:taxon-name><comment><xref ref-type="bibr" rid="B72">Saraswat 1982</xref>: 344 (original description).</comment></tp:nomenclature-citation></tp:nomenclature-citation-list></tp:nomenclature><tp:treatment-sec sec-type="Description"><title>Description.</title><p><italic>Male</italic>. Body length 3.77–5.41 mm (n=20).</p><p><italic>Color</italic>. Body black, metasoma somewhat brownish; mandible dark brown; palpi yellow; legs pale brown, becoming darker distally; A1 brown, A2–A4 dark brown, remainder of antenna black; fore wing subhyaline.</p><p><italic>Head</italic>. Transverse in dorsal view, 1.30–1.56× as wide as long, slightly wider than mesosoma; OOL short, 0.13–0.29× minimum ocellar width; POL 1.36–1.58× LOL; occipital carina weakly continuous medially, irregularly punctate; central keel absent (<xref ref-type="fig" rid="F8">Plates 8C</xref>, <xref ref-type="fig" rid="F10">10C</xref>); medial frons contiguously punctate ventrally, with irregularly shaped smooth area dorsally; frons below median ocellus contiguously punctate; vertex densely punctate, interspaces in part with microsculpture; gena punctate rugose; length of A3 1.00–1.12× length of A2.</p><p><italic>Mesosoma</italic>. Cervical pronotal area densely punctate; dorsal pronotal area areolate; lateral pronotal area smooth dorsally, punctate rugulose ventrally; netrion punctate rugulose; notaulus distinctly foveolate; middle lobe of mesoscutum densely punctate, becoming denser anteriorly and posteriorly; lateral lobes of mesoscutum irregularly punctate; mesoscutellum densely finely punctate throughout; metascutellum transverse, posterior margin straight, longitudinally carinate (<xref ref-type="fig" rid="F8">Plates 8A</xref>, <xref ref-type="fig" rid="F10">10A</xref>); propodeum continuous medially (<xref ref-type="fig" rid="F8">Plates 8A</xref>, <xref ref-type="fig" rid="F10">10A</xref>), not divided into two separated lobes, posterior margin narrowly notched medially, each side with several irregular longitudinal carinae medially, otherwise punctate rugulose, covered by dense, recumbent, white setae; upper mesepisternum with a row of somewhat robust longitudinal carinae below subalar pit; lower mesepisternum longitudinally punctate rugulose; mesopleural depression smooth or finely longitudinally striate (<xref ref-type="fig" rid="F8">Plates 8B</xref>, <xref ref-type="fig" rid="F10">10B</xref>); metapleuron longitudinally striate dorsoventrally, punctate rugulose medially.</p><p><italic>Legs</italic>. Slender; hind femur weakly swollen, 3.75–3.95× as long as its maximum width; hind tibia without spines over outer surface; hind basitarsus 10.83–11.60× as long as its maximum width.</p><p><italic>Wings</italic>. Apex of fore wing extending from as far as posterior fifth of T4 to base of T5; R 1.59–1.94× as long as r-rs, R1 1.91–2.2× length of R.</p><p><!--PageBreak--><italic>Metasoma</italic>. Posterior margin of transverse sulcus on T2 slightly convex (<xref ref-type="fig" rid="F8">Plates 8F</xref>, <xref ref-type="fig" rid="F10">10F</xref>); sublateral tergal carinae developed on T1–T4; T1–T4 densely longitudinally striate medially, with numerous delicate punctures in interstices, punctate rugulose laterally; T5–T7 longitudinally punctate rugulose throughout; T6 distinctly wider than long; length of T6 2.33–3.00× length of T7; T7 transverse, apex truncate (<xref ref-type="fig" rid="F8">Plates 8D</xref>, <xref ref-type="fig" rid="F10">10D</xref>); length of T7 0.64–0.88× length of S7; S2–S5 sparsely longitudinally striate, with numerous delicate punctures in interstices; S6–S7 weakly punctate rugulose; prominent longitudinal median carinae present on S2–S5.</p><p><italic>Female</italic>. Unknown.</p><fig id="F7" position="float" orientation="portrait"><label>Plate 7.</label><caption><p><italic><tp:taxon-name>Macroteleia boriviliensis</tp:taxon-name></italic> Saraswat, holotype, male. <bold>A</bold> Dorsal habitus <bold>B</bold> Lateral habitus.</p></caption><graphic xmlns:xlink="http://www.w3.org/1999/xlink" xlink:href="ZooKeys-300-001-g007.jpg" position="float" orientation="portrait" xlink:type="simple"/></fig><fig id="F8" position="float" orientation="portrait"><label>Plate 8.</label><caption><p><italic><tp:taxon-name>Macroteleia boriviliensis</tp:taxon-name></italic> Saraswat, holotype, male. <bold>A</bold> Head and mesosoma, dorsal view <bold>B</bold> Head and mesosoma, lateral view <bold>C</bold> Head, anterior view <bold>D</bold> Apex of metasoma, dorsal view <bold>E</bold> Apex of metasoma, lateral view <bold>F</bold> Metasoma, dorsal view.</p></caption><graphic xmlns:xlink="http://www.w3.org/1999/xlink" xlink:href="ZooKeys-300-001-g008.jpg" position="float" orientation="portrait" xlink:type="simple"/></fig><fig id="F9" position="float" orientation="portrait"><label>Plate 9.</label><caption><p><italic><tp:taxon-name>Macroteleia boriviliensis</tp:taxon-name></italic> Saraswat, male from Guangdong, Fogang, Mt. Guanyin. <bold>A</bold> Dorsal habitus <bold>B</bold> Lateral habitus.</p></caption><graphic xmlns:xlink="http://www.w3.org/1999/xlink" xlink:href="ZooKeys-300-001-g009.jpg" position="float" orientation="portrait" xlink:type="simple"/></fig><fig id="F10" position="float" orientation="portrait"><label>Plate 10.</label><caption><p><italic><tp:taxon-name>Macroteleia boriviliensis</tp:taxon-name></italic> Saraswat, male from Guangdong, Fogang, Mt. Guanyin. <bold>A</bold> Head and mesosoma, dorsal view <bold>B</bold> Head and mesosoma, lateral view <bold>C</bold> Head, anterior view <bold>D</bold> Apex of metasoma, dorsal view <bold>E</bold> Apex of metasoma, lateral view <bold>F</bold> Metasoma, dorsal view.</p></caption><graphic xmlns:xlink="http://www.w3.org/1999/xlink" xlink:href="ZooKeys-300-001-g010.jpg" position="float" orientation="portrait" xlink:type="simple"/></fig></tp:treatment-sec><tp:treatment-sec sec-type="Distribution"><title>Distribution.</title><p>China (Guangdong, Hainan, Guangxi, Yunnan); Thailand; India. Link to distribution map [<ext-link xmlns:xlink="http://www.w3.org/1999/xlink" ext-link-type="uri" xlink:href="http://hol.osu.edu/map-large.html?id=4784" xlink:type="simple">http://hol.osu.edu/map-large.html?id=4784</ext-link>].</p></tp:treatment-sec><tp:treatment-sec sec-type="Material examined"><title>Material examined.</title><p><italic>Holotype</italic>, ♂: <bold>INDIA</bold>: “School of Entomology, St. John’s College, Agra-2, India”, “4–13. Borivili: Bombay, Coll. Mani &amp; Party, 25.IX.1971”, “Holotype”, “<italic><tp:taxon-name>Macroteleia boriviliensis</tp:taxon-name></italic> Saraswat, ♂” (deposited in USNM).</p><!--PageBreak--></tp:treatment-sec><tp:treatment-sec sec-type="Other material"><title>Other material.</title><p><bold>CHINA</bold>: 1 ♂, Guangdong, Nanling National Nature Reserve, <named-content xmlns:xlink="http://www.w3.org/1999/xlink" content-type="dwc:verbatimCoordinates" xlink:type="simple">24°54'N, 113°00'E</named-content>, 4.VIII.2004, Jingxian Liu, SCAU 000057 (SCAU); 1 ♂, Guangdong, Zijin County, Linjiang Town, <named-content xmlns:xlink="http://www.w3.org/1999/xlink" content-type="dwc:verbatimCoordinates" xlink:type="simple">23°39'N, 114°41'E</named-content>, 1.VIII.2003, Jingxian Liu, SCAU 000058 (SCAU); 1 ♂, Guangdong, Fogang, Mt. Guanyin, <named-content xmlns:xlink="http://www.w3.org/1999/xlink" content-type="dwc:verbatimCoordinates" xlink:type="simple">23°57'N, 113°32'E</named-content>, 15.V.2004, Zaifu Xu, SCAU 000059 (SCAU); 2 ♂, Guangdong, Zhaoqing, Xiwanggu, <named-content xmlns:xlink="http://www.w3.org/1999/xlink" content-type="dwc:verbatimCoordinates" xlink:type="simple">23°13'N, 112°31'E</named-content>, 2–6.VIII.2010, sweeping, Huayan Chen, SCAU 000060, 000061 (SCAU); 1 ♂, Guangdong, Zhaoqing, Xiwanggu, <named-content xmlns:xlink="http://www.w3.org/1999/xlink" content-type="dwc:verbatimCoordinates" xlink:type="simple">23°13'N, 112°31'E</named-content>, 2–6.VIII.2010, yellow pan trap, Huayan Chen, SCAU 000062 (SCAU); 1 ♂, Guangdong, Guangzhou, Tianlu Lake, <named-content xmlns:xlink="http://www.w3.org/1999/xlink" content-type="dwc:verbatimCoordinates" xlink:type="simple">23°13'N, 113°25'E</named-content>, 6.X.2002, Zaifu Xu, SCAU 000063 (SCAU); 1 ♂, Guangdong, Suixi County, Huanglue Town, 21°20.36'N, <!--PageBreak-->110°18.61'E, 25.IX.2010, yellow pan trap, Huayan Chen, SCAU 000064 (SCAU); 1 ♂, Hainan, Mt. Yinggeling, <named-content xmlns:xlink="http://www.w3.org/1999/xlink" content-type="dwc:verbatimCoordinates" xlink:type="simple">18°49'N, 109°11'E</named-content>, 28.V.2007, Liqiong Weng, SCAU 000065 (SCAU); 1 ♂, Hainan, Mt. Yinggeling, <named-content xmlns:xlink="http://www.w3.org/1999/xlink" content-type="dwc:verbatimCoordinates" xlink:type="simple">18°49'N, 109°11'E</named-content>, 17–20.VII.2010, Huayan Chen, SCAU 000066 (SCAU); 1 ♂, Hainan, Jianfengling National Nature Reserve, <named-content xmlns:xlink="http://www.w3.org/1999/xlink" content-type="dwc:verbatimCoordinates" xlink:type="simple">18°41'N, 108°49'E</named-content>, 4.V.2008, Huayan Chen, SCAU 000067 (SCAU); 1 ♂, Hainan, Mt. Diaoluo, <named-content xmlns:xlink="http://www.w3.org/1999/xlink" content-type="dwc:verbatimCoordinates" xlink:type="simple">18°39'N, 109°53'E</named-content>, 28.V–1.VI.2007, Jie Zeng, SCAU <!--PageBreak-->000068 (SCAU); 1 ♂, Hainan, Mt. Diaoluo, <named-content xmlns:xlink="http://www.w3.org/1999/xlink" content-type="dwc:verbatimCoordinates" xlink:type="simple">18°39'N, 109°53'E</named-content>, 29.V.2007, Bin Xiao, SCAU 000069 (SCAU); 1 ♂, Guangxi, Guilin, Maoershan National Nature Reserve, <named-content xmlns:xlink="http://www.w3.org/1999/xlink" content-type="dwc:verbatimCoordinates" xlink:type="simple">25°53'N, 110°25'E</named-content>, 2–10.VIII.2005, Bin Xiao, SCAU 000070 (SCAU); 4 ♂, Yunnan, Gaoligongshan National Nature Reserve, <named-content xmlns:xlink="http://www.w3.org/1999/xlink" content-type="dwc:verbatimCoordinates" xlink:type="simple">24°49'N, 98°46'E</named-content>, 1.VIII.2005, Yali Cai, SCAU 000071–000074 (SCAU); 1 ♂, Yunnan, Jinggu County, Weiyuan Town, <named-content xmlns:xlink="http://www.w3.org/1999/xlink" content-type="dwc:verbatimCoordinates" xlink:type="simple">23°29'N, 100°42'E</named-content>, 4.X.2004, Jingxian Liu, SCAU 000075 (SCAU); 2 ♂, Yunnan, Nabanhe Basin National Nature Reserve, <named-content xmlns:xlink="http://www.w3.org/1999/xlink" content-type="dwc:verbatimCoordinates" xlink:type="simple">22°15.47'N, 100°36.32'E</named-content>, 892M, <!--PageBreak-->19–23.VII.2011, yellow pan trap, Zaifu Xu, SCAU000076, 000077 (SCAU). <bold>THAILAND</bold>: 1 ♂, Chiang Mai, Maerim, 20.XII.2002, flight intercept trap, R. A. Beaver, No. 25926 (RABC).</p></tp:treatment-sec><ref-list><ref id="B72"><mixed-citation xmlns:xlink="http://www.w3.org/1999/xlink" xlink:type="simple"><person-group><name name-style="western"><surname>Saraswat</surname><given-names>GG</given-names></name></person-group> (<year>1982</year>) <article-title>Some Indian Proctotrupoidea (Hymenoptera: Scelionidae).</article-title><source>Records of the Zoological Survey of India</source><volume>79</volume>: <fpage>343</fpage>-<lpage>358</lpage>.</mixed-citation></ref></ref-list></tp:taxon-treatment>
