# Supplementary material for: The genus Macroteleia Westwood (Hymenoptera, Platygastridae s. l., Scelioninae) from China
Source: Zookeys. 2013 May 15;(300):1–98. doi: 10.3897/zookeys.300.4934 (PMC3689101; doi:10.3897/zookeys.300.4934)
Supplement: XML Treatment for Macroteleia carinigena [file zookeys.300.4934-treatment3.xml]

<!DOCTYPE tp:taxon-treatment
  PUBLIC "-//TaxonX//DTD Taxonomic Treatment Publishing DTD v0 20100105//EN" "tax-treatment-NSO.dtd">
<tp:taxon-treatment xmlns:tp="http://www.plazi.org/taxpub"><tp:treatment-meta><mixed-citation publication-type="journal"><person-group><name><surname>Chen</surname><given-names>Hua-yan</given-names></name><name><surname>Johnson</surname><given-names>Norman F.</given-names></name><name><surname>Masner</surname><given-names>Lubomír</given-names></name><name><surname>Xu</surname><given-names>Zai-fu</given-names></name></person-group><article-title>The genus 
                    <italic>Macroteleia</italic> Westwood (Hymenoptera, Platygastridae 
                    <italic>s. l.</italic>, Scelioninae) from China</article-title><source>Zookeys</source><day>15</day><month>5</month><year>2013</year><volume>2013</volume><issue>300</issue><fpage>1</fpage><lpage>98</lpage><pub-id pub-id-type="doi">10.3897/zookeys.300.4934</pub-id></mixed-citation></tp:treatment-meta><tp:nomenclature><tp:taxon-name>
                        <tp:taxon-name-part taxon-name-part-type="genus">Macroteleia</tp:taxon-name-part>
                        <tp:taxon-name-part taxon-name-part-type="species">carinigena</tp:taxon-name-part>
                    <object-id xmlns:xlink="http://www.w3.org/1999/xlink" xlink:type="simple">urn:lsid:zoobank.org:act:42427976-EE7B-4B81-8910-EF308AE8716E</object-id>
								<object-id xmlns:xlink="http://www.w3.org/1999/xlink" xlink:type="simple">http://species-id.net/wiki/Macroteleia_carinigena</object-id>
								</tp:taxon-name><tp:taxon-status xmlns:xlink="http://www.w3.org/1999/xlink" xlink:type="simple">sp. n.</tp:taxon-status><xref ref-type="fig" rid="F11">Plates 11</xref><xref ref-type="fig" rid="F12">–12</xref></tp:nomenclature><tp:treatment-sec sec-type="Description"><title>Description.</title><p><italic>Male</italic>. Body length 6.41–6.62 mm (n=3).</p><p><italic>Color</italic>. Body black; mandible reddish brown; palpi yellow; legs yellow throughout; A1–A2 yellow, remainder of antenna brown to dark brown; fore wing hyaline.</p><p><italic>Head</italic>. Transverse in dorsal view, 1.56–1.70× as wide as long, slightly wider than mesosoma; lateral ocellus contiguous with inner orbit of compound eye; POL 1.58–1.67× LOL; occipital carina continuous medially, irregularly crenulate throughout; central keel absent (<xref ref-type="fig" rid="F12">Plate 12C</xref>); medial frons punctate with irregularly shaped smooth area; ventrolateral frons punctate rugulose to densely punctate; frons below median ocellus punctate reticulate; vertex densely punctate with punctures in part contiguous; gena with a strong carina parallel to occipital carina (<xref ref-type="fig" rid="F12">Plate 12B</xref>), punctate rugose dorsally; length of A3 1.30–1.33× length of A2.</p><p><italic>Mesosoma</italic>. Cervical pronotal area densely punctate; dorsal pronotal area areolate; lateral pronotal area smooth dorsally, irregularly depressed ventrally; netrion densely finely punctate; notaulus shallow, irregularly foveolate; middle lobe of mesoscutum densely punctate, becoming denser anteriorly; lateral lobes of mesoscutum densely punctate throughout; mesoscutellum densely punctate, becoming denser laterally; metascutellum transverse, posterior margin slightly pointed medially, longitudinally carinate (<xref ref-type="fig" rid="F12">Plate 12A</xref>); propodeum continuous medially (<xref ref-type="fig" rid="F12">Plate 12A</xref>), not divided into two separated lobes, posterior margin narrowly notched medially, each side with rugose sculpture covered by dense, recumbent, white setae; upper mesepisternum with a row of robust longitudinal carinae below subalar pit; lower mesepisternum densely punctate rugulose; mesopleural depression smooth (<xref ref-type="fig" rid="F12">Plate 12B</xref>); metapleuron longitudinally striate with coarse punctures in interstices, or longitudinally punctate rugose.</p><p><italic>Legs</italic>. Slender; hind femur weakly swollen, 4.00–4.55× as long as its maximum width; hind tibia without spines over outer surface; hind basitarsus 7.67–9.00× as long as its maximum width.</p><p><italic>Wings</italic>. Apex of fore wing extending from as far as basal fifth to mid-length of T5; R 1.46–1.60× as long as r-rs, R1 1.95–2.43× length of R.</p><p><!--PageBreak--><italic>Metasoma</italic>. Posterior margin of transverse sulcus on T2 strongly convex (<xref ref-type="fig" rid="F12">Plate 12A</xref>); sublateral tergal carinae well developed on T1–T3, weakly developed on anterior half of T4; T1–T3 sparsely longitudinally striate medially, with delicate punctures in interstices, punctate rugulose laterally; T4–T6 densely longitudinally striate, with numerous delicate punctures in interstices; T7 finely punctate rugulose posteriorly; T6 slightly wider than long; length of T6 2.35–2.63× length of T7; T7 transverse, apex truncate (<xref ref-type="fig" rid="F12">Plate 12D</xref>); length of T7 equal to length of S7; S2–S3 sparsely longitudinally striate, with scattered delicate punctures and irregular microsculpture in interstices; S4–S6 densely longitudinally striate, with numerous delicate punctures in interstices; S7 densely punctate rugulose throughout; prominent longitudinal median carinae present on S2–S5.</p><p><italic>Female</italic>. Unknown.</p><fig id="F11" position="float" orientation="portrait"><label>Plate 11.</label><caption><p><italic><tp:taxon-name>Macroteleia carinigena</tp:taxon-name></italic> sp. n., holotype, male. <bold>A</bold> Dorsal habitus <bold>B</bold> Lateral habitus.</p></caption><graphic xmlns:xlink="http://www.w3.org/1999/xlink" xlink:href="ZooKeys-300-001-g011.jpg" position="float" orientation="portrait" xlink:type="simple"/></fig><fig id="F12" position="float" orientation="portrait"><label>Plate 12.</label><caption><p><italic><tp:taxon-name>Macroteleia carinigena</tp:taxon-name></italic> sp. n., holotype, male. <bold>A</bold> Head and mesosoma, dorsal view <bold>B</bold> Head and mesosoma, lateral view <bold>C</bold> Head, anterior view <bold>D</bold> Apex of metasoma, dorsal view <bold>E</bold> Apex of metasoma, lateral view <bold>F</bold> Metasoma, dorsal view.</p></caption><graphic xmlns:xlink="http://www.w3.org/1999/xlink" xlink:href="ZooKeys-300-001-g012.jpg" position="float" orientation="portrait" xlink:type="simple"/></fig></tp:treatment-sec><tp:treatment-sec sec-type="Diagnosis"><title>Diagnosis.</title><p>This species is similar to <italic><tp:taxon-name>Macroteleia boriviliensis</tp:taxon-name></italic>, but can be distinguished by the presence of a strong carina on the gena (no carina in <italic><tp:taxon-name>Macroteleia boriviliensis</tp:taxon-name></italic>) and the propodeal lobe without longitudinal carinae (with several irregular longitudinal carinae medially in <italic><tp:taxon-name>Macroteleia boriviliensis</tp:taxon-name></italic>).</p></tp:treatment-sec><tp:treatment-sec sec-type="Etymology"><title>Etymology.</title><p>The name <italic>carinigena</italic> refers to the strong carina present on gena of this species. The epithet is used as a noun in apposition.</p><!--PageBreak--></tp:treatment-sec><tp:treatment-sec sec-type="Distribution"><title>Distribution.</title><p>China (Hainan). Link to distribution map [<ext-link xmlns:xlink="http://www.w3.org/1999/xlink" ext-link-type="uri" xlink:href="http://hol.osu.edu/map-large.html?id=320503" xlink:type="simple">http://hol.osu.edu/map-large.html?id=320503</ext-link>].</p></tp:treatment-sec><tp:treatment-sec sec-type="Material examined"><title>Material examined.</title><p><italic>Holotype</italic>, ♂: <bold>CHINA</bold>: Hainan, Mt. Yinggeling, <named-content xmlns:xlink="http://www.w3.org/1999/xlink" content-type="dwc:verbatimCoordinates" xlink:type="simple">18°49'N, 109°11'E</named-content>, 28.V.2007, Liqiong Weng, SCAU 000032 (deposited in SCAU). <italic>Paratypes</italic>: 1 ♂, Hainan, Mt. Diaoluo, <named-content xmlns:xlink="http://www.w3.org/1999/xlink" content-type="dwc:verbatimCoordinates" xlink:type="simple">18°39'N, 109°53'E</named-content>, 29.V.2007, Bin Xiao, SCAU 000033 (SCAU); 1 ♂, Hainan, Mt. Diaoluo, <named-content xmlns:xlink="http://www.w3.org/1999/xlink" content-type="dwc:verbatimCoordinates" xlink:type="simple">18°39'N, 109°53'E</named-content>, 29.V.2007, Jingxian Liu, SCAU 000034 (SCAU).</p><!--PageBreak--></tp:treatment-sec></tp:taxon-treatment>
