# Supplementary material for: The genus Macroteleia Westwood (Hymenoptera, Platygastridae s. l., Scelioninae) from China
Source: Zookeys. 2013 May 15;(300):1–98. doi: 10.3897/zookeys.300.4934 (PMC3689101; doi:10.3897/zookeys.300.4934)
Supplement: XML Treatment for Macroteleia crawfordi [file zookeys.300.4934-treatment4.xml]

<!DOCTYPE tp:taxon-treatment
  PUBLIC "-//TaxonX//DTD Taxonomic Treatment Publishing DTD v0 20100105//EN" "tax-treatment-NSO.dtd">
<tp:taxon-treatment xmlns:tp="http://www.plazi.org/taxpub"><tp:treatment-meta><mixed-citation publication-type="journal"><person-group><name><surname>Chen</surname><given-names>Hua-yan</given-names></name><name><surname>Johnson</surname><given-names>Norman F.</given-names></name><name><surname>Masner</surname><given-names>Lubomír</given-names></name><name><surname>Xu</surname><given-names>Zai-fu</given-names></name></person-group><article-title>The genus 
                    <italic>Macroteleia</italic> Westwood (Hymenoptera, Platygastridae 
                    <italic>s. l.</italic>, Scelioninae) from China</article-title><source>Zookeys</source><day>15</day><month>5</month><year>2013</year><volume>2013</volume><issue>300</issue><fpage>1</fpage><lpage>98</lpage><pub-id pub-id-type="doi">10.3897/zookeys.300.4934</pub-id></mixed-citation></tp:treatment-meta><tp:nomenclature><tp:taxon-name>
                        <tp:taxon-name-part taxon-name-part-type="genus">Macroteleia</tp:taxon-name-part>
                        <tp:taxon-name-part taxon-name-part-type="species">crawfordi</tp:taxon-name-part>
                    </tp:taxon-name><tp:taxon-authority>Kieffer</tp:taxon-authority><tp:taxon-status xmlns:xlink="http://www.w3.org/1999/xlink" xlink:type="simple">stat. n.</tp:taxon-status><xref ref-type="fig" rid="F13">Plates 13</xref><xref ref-type="fig" rid="F17">–17</xref><tp:nomenclature-citation-list><tp:nomenclature-citation><tp:taxon-name>Macroteleia kiefferi</tp:taxon-name><comment><xref ref-type="bibr" rid="B12">Crawford 1910</xref>: 127 (original description, preoccupied by <italic><tp:taxon-name>Macroteleia kiefferi</tp:taxon-name></italic> Brues, (1906) ); <xref ref-type="bibr" rid="B6">Baltazar 1966</xref>: 184 (listed, junior synonym of <italic><tp:taxon-name>Macroteleia striativentris</tp:taxon-name></italic> Crawford).</comment></tp:nomenclature-citation><tp:nomenclature-citation><tp:taxon-name>Macroteleia crawfordi</tp:taxon-name><comment><xref ref-type="bibr" rid="B32">Kieffer 1910b</xref>: 89 (replacement name for <italic><tp:taxon-name>Macroteleia kiefferi</tp:taxon-name></italic> Crawford); <xref ref-type="bibr" rid="B6">Baltazar 1966</xref>: 184 (listed, junior synonym of <italic><tp:taxon-name>Macroteleia striativentris</tp:taxon-name></italic> Crawford); <xref ref-type="bibr" rid="B56">Masner and Muesebeck 1968</xref>: 39 (type information).</comment></tp:nomenclature-citation><tp:nomenclature-citation><tp:taxon-name>Macroteleia crates</tp:taxon-name><comment><xref ref-type="bibr" rid="B47">Lê 2000</xref>: 53, 55, 331 (original description, keyed), <bold>syn. n.</bold></comment></tp:nomenclature-citation><tp:nomenclature-citation><tp:taxon-name>Macroteleia demades</tp:taxon-name><comment><xref ref-type="bibr" rid="B47">Lê 2000</xref>: 53, 56, 332 (original description, keyed), <bold>syn. n.</bold></comment></tp:nomenclature-citation></tp:nomenclature-citation-list></tp:nomenclature><tp:treatment-sec sec-type="Description"><title>Description.</title><p><italic>Female</italic>. Body length 3.35–4.76 mm (n=20).</p><p><italic>Color</italic>. Body black; mandible brown; palpi yellow; legs pale brown throughout; A1 brown, A2–A5 dark brown, remainder of antenna black; fore wing hyaline.</p><p><italic>Head</italic>. Transverse in dorsal view, 1.30–1.40× as wide as long, slightly wider than mesosoma; OOL short, 0.20–0.40× times minimum diameter of lateral ocellus; POL 1.27–1.58× LOL; occipital carina continuous medially, irregularly crenulate; central keel weakly developed above interantennal process (<xref ref-type="fig" rid="F14">Plates 14A</xref>, <xref ref-type="fig" rid="F16">16C</xref>); medial frons obliquely strigose ventrally, variably smooth to coriaceous dorsally; ventrolateral frons punctate rugose; frons below median ocellus densely punctate, interspaces coriaceous; ocellar triangle smooth or coriaceous, with scattered punctures; posterior vertex densely punctate, interspaces coriaceous; gena coarsely punctate rugose; length of A3 0.71–0.86× length of A2.</p><p><italic>Mesosoma</italic>. Cervical pronotal area densely punctate; dorsal pronotal area areolate; lateral pronotal area punctate rugulose; netrion densely punctate or punctate rugulose; notaulus deep, distinctly foveolate; middle lobe of mesoscutum densely punctate, becoming denser anteriorly; lateral lobes of mesoscutum densely punctate throughout; mesoscutellum densely punctate throughout; metascutellum tongue-like (<xref ref-type="fig" rid="F14">Plates 14B</xref>, <xref ref-type="fig" rid="F16">16D</xref>, <xref ref-type="fig" rid="F17">17D</xref>), extending into space between propodeal lobes; propodeum narrowly divided into two widely separated subtriangular lobes (<xref ref-type="fig" rid="F14">Plates 14B</xref>, <xref ref-type="fig" rid="F16">16D</xref>, <xref ref-type="fig" rid="F17">17D</xref>), each side with punctate rugulose sculpture covered by dense, recumbent, white setae; upper mesepisternum with a row of robust longitudinal carinae below subalar pit; lower mesepisternum densely punctate; mesopleural depression smooth (<xref ref-type="fig" rid="F14">Plates 14C</xref>, <xref ref-type="fig" rid="F16">16E</xref>, <xref ref-type="fig" rid="F17">17E</xref>); metapleuron longitudinally striate dorsally, densely punctate ventrally.</p><p><italic>Legs</italic>. Slender; hind femur weakly swollen, 4.06–4.71× as long as its maximum width; hind tibia without spines over outer surface; hind basitarsus 11.00–11.75× as long as its maximum width.</p><p><italic>Wings</italic>. Apex of fore wing extending from as far as posterior margin of T4 to base of T5; R 1.79–2.55× as long as r-rs, R1 1.18–1.77× length of R.</p><p><!--PageBreak--><italic>Metasoma</italic>. Posterior margin of transverse sulcus on T2 straight or slightly convex (<xref ref-type="fig" rid="F14">Plate 14D</xref>); sublateral tergal carinae developed on T1–T4; T1 densely longitudinally striate medially, with numerous punctures in interstices anteriorly, punctate rugulose laterally; T2–T4 densely longitudinally striate medially, with scattered delicate punctures in interstices, punctate rugulose laterally; T5 densely longitudinally striate throughout, with delicate punctures in interstices; T6 finely punctate dorsally, densely longitudinally striate laterally, with scattered delicate punctures in interstices; length of T3 0.82–0.99× length of T6; T5 distinctly longer than wide; S2–S4 densely longitudinally striate, with delicate punctures in interstices; S5–S6 largely smooth, with scattered punctures; prominent longitudinal median carina present on S2–S5.</p><p><!--PageBreak--><italic>Male</italic>. Differing from female as follows: body length 3.57–3.85 mm (n=6); A1 brown, remainder of antenna dark brown to black; metascutellum distinctly transverse (<xref ref-type="fig" rid="F15">Plate 15A</xref>), posterior margin straight, longitudinally carinate; propodeum continuous medially (<xref ref-type="fig" rid="F15">Plate 15A</xref>), not divided into two separated lobes, posterior margin narrowly notched medially, each side with several irregular longitudinal carinae medially, otherwise punctate rugulose, covered by dense, recumbent, white setae; T1–T4 denselylongitudinally striate medially, with delicate punctures in interstices, punctate rugulose laterally; T5–T7 densely longitudinally striate throughout, with delicate punctures in interstices; T6 slightly wider than long; length of T6 1.00–1.13× length of T7; T7 subtriangular, apex sharply pointed to form a spine (<xref ref-type="fig" rid="F15">Plate 15B, C</xref>); length of T7 1.13–1.77× length of S7; S2–S3 densely longitudinally striate, with punctate rugulose sculpture in interstices; S4–S6 densely longitudinally striate, with delicate punctures in interstices; S7 longitudinally punctate rugulose; prominent longitudinal median carina present on S2–S6.</p><fig id="F13" position="float" orientation="portrait"><label>Plate 13.</label><caption><p><italic><tp:taxon-name>Macroteleia crawfordi</tp:taxon-name></italic> Kieffer, female from Guangdong, Chebaling National Nature Reserve. <bold>A</bold> Dorsal habitus <bold>B</bold> Lateral habitus.</p></caption><graphic xmlns:xlink="http://www.w3.org/1999/xlink" xlink:href="ZooKeys-300-001-g013.jpg" position="float" orientation="portrait" xlink:type="simple"/></fig><fig id="F14" position="float" orientation="portrait"><label>Plate 14.</label><caption><p><italic><tp:taxon-name>Macroteleia crawfordi</tp:taxon-name></italic> Kieffer, female from Guangdong, Chebaling National Nature Reserve. <bold>A</bold> Head, anterior view <bold>B</bold> Head and mesosoma, dorsal view <bold>C</bold> Head and mesosoma, lateral view <bold>D</bold> Metasoma, dorsal view.</p></caption><graphic xmlns:xlink="http://www.w3.org/1999/xlink" xlink:href="ZooKeys-300-001-g014.jpg" position="float" orientation="portrait" xlink:type="simple"/></fig><fig id="F15" position="float" orientation="portrait"><label>Plate 15.</label><caption><p><italic><tp:taxon-name>Macroteleia crawfordi</tp:taxon-name></italic> Kieffer, male from Guangdong, Chebaling National Nature Reserve. <bold>A</bold> Dorsal habitus <bold>B</bold> Apex of metasoma, dorsal view <bold>C</bold> Apex of metasoma, lateral view.</p></caption><graphic xmlns:xlink="http://www.w3.org/1999/xlink" xlink:href="ZooKeys-300-001-g015.jpg" position="float" orientation="portrait" xlink:type="simple"/></fig><fig id="F16" position="float" orientation="portrait"><label>Plate 16.</label><caption><p><italic><tp:taxon-name>Macroteleia crates</tp:taxon-name></italic> Kozlov &amp; Lê, holotype, female. <bold>A</bold> Dorsal habitus <bold>B</bold> Lateral habitus <bold>C</bold> Head, anterior view <bold>D</bold> Head and mesosoma, dorsal view <bold>E</bold> Head and mesosoma, lateral view <bold>F</bold> Metasoma, dorsal view.</p></caption><graphic xmlns:xlink="http://www.w3.org/1999/xlink" xlink:href="ZooKeys-300-001-g016.jpg" position="float" orientation="portrait" xlink:type="simple"/></fig><fig id="F17" position="float" orientation="portrait"><label>Plate 17.</label><caption><p><italic><tp:taxon-name>Macroteleia demades</tp:taxon-name></italic> Kozlov &amp; Lê, holotype, female. <bold>A</bold> Dorsal habitus <bold>B</bold> Lateral habitus <bold>C</bold> Head, anterior view <bold>D</bold> Head and mesosoma, dorsal view <bold>E</bold> Head and mesosoma, lateral view <bold>F</bold> Metasoma, dorsal view.</p></caption><graphic xmlns:xlink="http://www.w3.org/1999/xlink" xlink:href="ZooKeys-300-001-g017.jpg" position="float" orientation="portrait" xlink:type="simple"/></fig></tp:treatment-sec><tp:treatment-sec sec-type="Diagnosis"><title>Diagnosis.</title><p>The body shape, color and size of <italic><tp:taxon-name>Macroteleia crawfordi</tp:taxon-name></italic> is similar to <italic><tp:taxon-name>Macroteleia lamba</tp:taxon-name></italic> and <italic><tp:taxon-name>Macroteleia livingstoni</tp:taxon-name></italic>. It differs from them by tongue-like metascutellum in female (triangular in <italic><tp:taxon-name>Macroteleia lamba</tp:taxon-name></italic>, and transverse in <italic><tp:taxon-name>Macroteleia linvingstoni</tp:taxon-name></italic>), and apex of T7 sharply pointed to form a spine in male (apex not pointed to form a spine in the latter two speices).</p><!--PageBreak--></tp:treatment-sec><tp:treatment-sec sec-type="Distribution"><title>Distribution.</title><p>China (Guangdong, Hainan); Vietnam; Thailand; Philippines. Link to distribution map [<ext-link xmlns:xlink="http://www.w3.org/1999/xlink" ext-link-type="uri" xlink:href="http://hol.osu.edu/map-large.html?id=9295" xlink:type="simple">http://hol.osu.edu/map-large.html?id=9295</ext-link>].</p></tp:treatment-sec><tp:treatment-sec sec-type="Material examined"><title>Material examined.</title><p><italic>Holotype</italic> of <italic><tp:taxon-name>Macroteleia crawfordi</tp:taxon-name></italic>, ♀: <bold>PHILIPPINES</bold>: “Philippines, Manila, R. Brown, USNM No.12897” (deposited in USNM). <italic>Holotype</italic> of <italic><tp:taxon-name>Macroteleia crates</tp:taxon-name></italic>, ♀, <bold>VIETNAM</bold>: “8/4 construction site (Dak Lak Prov.), rice field, 15.V.1979”, “Holotypus ♀ <italic><tp:taxon-name>Macroteleia crates</tp:taxon-name></italic> Kozlov et Lê 84”. <italic>Holotype</italic> of <italic><tp:taxon-name>Macroteleia demades</tp:taxon-name></italic>, ♀ (deposited in IEBR): <bold>VIETNAM</bold>: “Nghia Do, Hanoi, on rice seedling, 24.VII.1978”, “Holotypus ♀ <italic><tp:taxon-name>Macroteleia demades</tp:taxon-name></italic> Kozlov et Lê 84” (deposited in IEBR). <italic>Paratypes</italic> of <italic><tp:taxon-name>Macroteleia demades</tp:taxon-name></italic>, 3 ♀ (IEBR): 2 ♀, <bold>VIETNAM</bold>: “Nghia Do, Hanoi, on rice seedling, 24.VII.1978, Lê Xuan Hue”, “Paratypus <italic><tp:taxon-name>Macroteleia demades</tp:taxon-name></italic> sp. n.”; 1 ♀, <bold>VIETNAM</bold>: “Ha Noi, rice field, 15.VII.1978”, “Paratypus <italic><tp:taxon-name>Macroteleia demades</tp:taxon-name></italic> sp. n.”.</p><p><bold>Other material. CHINA</bold>: 1 ♀, Guangdong, Chebaling National Nature Reserve, <named-content xmlns:xlink="http://www.w3.org/1999/xlink" content-type="dwc:verbatimCoordinates" xlink:type="simple">24°43'N, 114°14'E</named-content>, 25.V.2002, Jingxian Liu, SCAU 000139 (SCAU); 10 ♀ + 1 ♂, Guangdong, Chebaling National Nature Reserve, <named-content xmlns:xlink="http://www.w3.org/1999/xlink" content-type="dwc:verbatimCoordinates" xlink:type="simple">24°43'N, 114°14'E</named-content>, 21–23.<!--PageBreak-->VIII.2003, Jingxian Liu, SCAU 000140–000150 (SCAU); 1 ♀ + 1 ♂, Guangdong, Zijin County, Linjiang Town, <named-content xmlns:xlink="http://www.w3.org/1999/xlink" content-type="dwc:verbatimCoordinates" xlink:type="simple">23°39'N, 114°41'E</named-content>, 1.VIII.2003, Jingxian Liu, SCAU 000151, 000152 (SCAU); 1 ♀, Guangdong, Mt. Tongleda, <named-content xmlns:xlink="http://www.w3.org/1999/xlink" content-type="dwc:verbatimCoordinates" xlink:type="simple">23°10'N, 111°25'E</named-content>, 12.VIII.2003, Jujian Chen, SCAU 000153 (SCAU); 1 ♀, Guangdong, Zhuhai, Doumen, paddy field, <named-content xmlns:xlink="http://www.w3.org/1999/xlink" content-type="dwc:verbatimCoordinates" xlink:type="simple">22°33.366'N, 113°13.297'E</named-content>, 11.IX.2010, Xin Yuan, SCAU 000154 (SCAU); 1 ♀, Guangdong, Zhaoqing, Xiwanggu, <named-content xmlns:xlink="http://www.w3.org/1999/xlink" content-type="dwc:verbatimCoordinates" xlink:type="simple">23°13'N, 112°31'E</named-content>, <!--PageBreak-->2–6.VIII.2010, yellow pan trap, Huayan Chen, SCAU 000155 (SCAU); 2 ♀, Hainan, Wuzhishan National Nature Reserve, <named-content xmlns:xlink="http://www.w3.org/1999/xlink" content-type="dwc:verbatimCoordinates" xlink:type="simple">18°51'N, 109°39'E</named-content>, 16–18.V.2007, Jie Zeng, SCAU 000156, 000157 (SCAU); 1 ♀, Hainan, Wuzhishan National Nature <!--PageBreak-->Reserve, <named-content xmlns:xlink="http://www.w3.org/1999/xlink" content-type="dwc:verbatimCoordinates" xlink:type="simple">18°51'N, 109°39'E</named-content>, 17–20.V.2007, Bin Xiao, SCAU 000158 (SCAU); 1 ♀, Hainan, Wuzhishan National Nature Reserve, <named-content xmlns:xlink="http://www.w3.org/1999/xlink" content-type="dwc:verbatimCoordinates" xlink:type="simple">18°51'N, 109°39'E</named-content>, 20.V.2007, Jingxian Liu, SCAU 000159 (SCAU); 14 ♀ + 2 ♂, Hainan, Wuzhishan National Nature Reserve, <named-content xmlns:xlink="http://www.w3.org/1999/xlink" content-type="dwc:verbatimCoordinates" xlink:type="simple">18°51'N, 109°39'E</named-content>, 28.X–30.X.2007, Jiemin Yao, SCAU 000160–000175 (SCAU); 7 ♀, Hainan, Wuzhishan National Nature Reserve, <named-content xmlns:xlink="http://www.w3.org/1999/xlink" content-type="dwc:verbatimCoordinates" xlink:type="simple">18°51'N, 109°39'E</named-content>, 29.X.2007, Jingxian Liu, SCAU 000176–000182 (SCAU); 2 ♀, Hainan, Jianfengling National Nature Reserve, <named-content xmlns:xlink="http://www.w3.org/1999/xlink" content-type="dwc:verbatimCoordinates" xlink:type="simple">18°41'N, 108°49'E</named-content>, 23–25.X.2007, Jiemin Yao, SCAU 000183, 000184 (SCAU); 1 ♀, Hainan, Mt. Yinggeling, <named-content xmlns:xlink="http://www.w3.org/1999/xlink" content-type="dwc:verbatimCoordinates" xlink:type="simple">18°49'N, 109°11'E</named-content>, 16–20.XI.2008, Huayan Chen, SCAU 000185 (SCAU); 2 ♀ + 1 ♂, Hainan, Mt. Yinggeling, <named-content xmlns:xlink="http://www.w3.org/1999/xlink" content-type="dwc:verbatimCoordinates" xlink:type="simple">18°49'N, 109°11'E</named-content>, 17–20.VII.2010, Huayan Chen, SCAU 000186–000188 (SCAU). <bold>THAILAND</bold>: 1 ♀, Chiang Mai: Maerim, 29–30.XII.2000, MT, R. A. Beaver, No. 24139 (RABC); 1 ♀, Chiang Mai: Maerim, 24–25.I.2001, MT, R. A. Beaver, No. 24671 (RABC).</p></tp:treatment-sec><ref-list><ref id="B12"><mixed-citation xmlns:xlink="http://www.w3.org/1999/xlink" xlink:type="simple"><person-group><name name-style="western"><surname>Crawford</surname><given-names>JC</given-names></name></person-group> (<year>1910</year>) <article-title>New Hymenoptera from the Philippine Islands. Proceedings of the U.S.</article-title><source>National Museum</source><volume>38</volume>: <fpage>119</fpage>-<lpage>133</lpage>.</mixed-citation></ref><ref id="B6"><mixed-citation xmlns:xlink="http://www.w3.org/1999/xlink" xlink:type="simple"><person-group><name name-style="western"><surname>Baltazar</surname><given-names>CR</given-names></name></person-group> (<year>1966</year>) <article-title>A catalogue of Philippine Hymenoptera (with a bibliography, 1758–1963).</article-title><source>Pacific Insects Monographs</source><volume>8</volume>: <fpage>1</fpage>-<lpage>488</lpage>.</mixed-citation></ref><ref id="B32"><mixed-citation xmlns:xlink="http://www.w3.org/1999/xlink" xlink:type="simple"><person-group><name name-style="western"><surname>Kieffer</surname><given-names>JJ</given-names></name></person-group> (<year>1910b</year>) <article-title>Hymenoptera. Fam. Scelionidae. Addenda et corrigenda.</article-title><source>Genera Insectorum</source><volume>80</volume>: <fpage>61</fpage>-<lpage>112</lpage>.</mixed-citation></ref><ref id="B56"><mixed-citation xmlns:xlink="http://www.w3.org/1999/xlink" xlink:type="simple"><person-group><name name-style="western"><surname>Masner</surname><given-names>L</given-names></name><name name-style="western"><surname>Muesebeck</surname><given-names>CFW</given-names></name></person-group> (<year>1968</year>) <article-title>The types of Proctotrupoidea (Hymenoptera) in the United States National Museum.</article-title><source>Bulletin of the United States National Museum</source><volume>270</volume>: <fpage>1</fpage>-<lpage>143</lpage>. doi: <ext-link ext-link-type="uri" xlink:href="http://dx.doi.org/10.5479/si.03629236.270" xlink:type="simple">10.5479/si.03629236.270</ext-link></mixed-citation></ref><ref id="B47"><mixed-citation xmlns:xlink="http://www.w3.org/1999/xlink" xlink:type="simple"><person-group><name name-style="western"><surname>Lê</surname><given-names>XH</given-names></name></person-group> (<year>2000</year>) <source>Egg-parasites of family Scelionidae (Hymenoptera). Fauna of Vietnam, vol. 3. Science and Technics Publishing House, Hanoi. 386 pp.</source></mixed-citation></ref></ref-list></tp:taxon-treatment>
