# Supplementary material for: The genus Macroteleia Westwood (Hymenoptera, Platygastridae s. l., Scelioninae) from China
Source: Zookeys. 2013 May 15;(300):1–98. doi: 10.3897/zookeys.300.4934 (PMC3689101; doi:10.3897/zookeys.300.4934)
Supplement: XML Treatment for Macroteleia dolichopa [file zookeys.300.4934-treatment5.xml]

<!DOCTYPE tp:taxon-treatment
  PUBLIC "-//TaxonX//DTD Taxonomic Treatment Publishing DTD v0 20100105//EN" "tax-treatment-NSO.dtd">
<tp:taxon-treatment xmlns:tp="http://www.plazi.org/taxpub"><tp:treatment-meta><mixed-citation publication-type="journal"><person-group><name><surname>Chen</surname><given-names>Hua-yan</given-names></name><name><surname>Johnson</surname><given-names>Norman F.</given-names></name><name><surname>Masner</surname><given-names>Lubomír</given-names></name><name><surname>Xu</surname><given-names>Zai-fu</given-names></name></person-group><article-title>The genus 
                    <italic>Macroteleia</italic> Westwood (Hymenoptera, Platygastridae 
                    <italic>s. l.</italic>, Scelioninae) from China</article-title><source>Zookeys</source><day>15</day><month>5</month><year>2013</year><volume>2013</volume><issue>300</issue><fpage>1</fpage><lpage>98</lpage><pub-id pub-id-type="doi">10.3897/zookeys.300.4934</pub-id></mixed-citation></tp:treatment-meta><tp:nomenclature><tp:taxon-name>
                        <tp:taxon-name-part taxon-name-part-type="genus">Macroteleia</tp:taxon-name-part>
                        <tp:taxon-name-part taxon-name-part-type="species">dolichopa</tp:taxon-name-part>
                    <object-id xmlns:xlink="http://www.w3.org/1999/xlink" xlink:type="simple">urn:lsid:zoobank.org:act:BF0454A0-EF33-4A82-BC87-33ACDF973231</object-id>
								<object-id xmlns:xlink="http://www.w3.org/1999/xlink" xlink:type="simple">http://species-id.net/wiki/Macroteleia_dolichopa</object-id>
								</tp:taxon-name><tp:taxon-authority>Sharma</tp:taxon-authority><xref ref-type="fig" rid="F18">Plates 18</xref><xref ref-type="fig" rid="F21">–21</xref><tp:nomenclature-citation-list><tp:nomenclature-citation><tp:taxon-name>Macroteleia dolichopa</tp:taxon-name><comment> Sharma 1980: 300 (original description); <xref ref-type="bibr" rid="B50">Mani and Sharma 1982</xref>: 171 (description).</comment></tp:nomenclature-citation></tp:nomenclature-citation-list></tp:nomenclature><tp:treatment-sec sec-type="Description"><title>Description.</title><p><italic>Female</italic>. Body length 5.13–7.50 mm (n=8).</p><p><italic>Color</italic>. Head black; mesosoma orange yellow; metasoma with T1, T5 and T6 variably dark brown to black, otherwise orange yellow; mandible dark brown; palpi yellow; legs yellow throughout; A1–A6 yellowish brown, A7–A12 dark brown to black; fore wing hyaline.</p><p><italic>Head</italic>. Transverse in dorsal view, 1.42–1.44× as wide as long, slightly wider than mesosoma; lateral ocellus contiguous with inner orbit of compound eye; POL 1.36–1.67× LOL; occipital carina continuous medially, irregularly punctate; central keel absent (<xref ref-type="fig" rid="F18">Plates 18C</xref>, <xref ref-type="fig" rid="F20">20C</xref>); medial frons punctate rugulose ventrally, irregularly smooth dorsally; ventrolateral frons punctate rugose; frons below median ocellus punctate reticulate; ocellar triangle largely smooth, with scattered punctures; posterior vertex punctate reticulate; gena punctate rugose; length of A3 equal to length of A2.</p><p><!--PageBreak--><italic>Mesosoma</italic>. Cervical pronotal area densely punctate; dorsal pronotal area punctate rugose; lateral pronotal area smooth anteriorly, punctate rugulose posteriorly; netrion punctate rugulose; notaulus contiguously foveolate; middle lobe of mesoscutum densely punctate, becoming denser anteriorly and at posterior end; lateral lobes of mesoscutum densely punctate throughout; mesoscutellum finely punctate throughout; metascutellum transverse (<xref ref-type="fig" rid="F18">Plates 18D</xref>, <xref ref-type="fig" rid="F20">20B</xref>), posterior margin slightly pointed medially, longitudinally carinate; propodeum continuous medially (<xref ref-type="fig" rid="F18">Plates 18D</xref>, <xref ref-type="fig" rid="F20">20B</xref>), not divided into two separated lobes, posterior margin narrowly notched medially, each side with several irregular longitudinal carinae medially, otherwise punctate rugulose, covered by dense, recumbent, white setae; upper mesepisternum with a row of fine longitudinal carinae below subalar pit; lower mesepisternum punctate rugulose; mesopleural depression smooth (<xref ref-type="fig" rid="F18">Plates 18E</xref>, <xref ref-type="fig" rid="F20">20C</xref>); metapleuron longitudinally striate dorsally, punctate rugulose ventrally.</p><p><!--PageBreak--><italic>Legs</italic>. Slender; hind femur weakly swollen, 3.85–4.38× as long as its maximum width; hind tibia without spines over outer surface; hind basitarsus 9.50–12.33× as long as its maximum width.</p><p><italic>Wings</italic>. Apex of fore wing extending as far as mid-length of T4 to mid-length of T5; R 1.47–2.41× as long as r-rs, R1 1.57–2.40× length of R.</p><p><italic>Metasoma</italic>. Posterior margin of transverse sulcus on T2 slightly convex (<xref ref-type="fig" rid="F20">Plate 20D</xref>); sublateral tergal carinae developed on T1–T3; T1 densely longitudinally striate medially, with scattered punctures in interstices anteriorly, rugulose laterally; T2–T3 densely longitudinally striate medially, with delicate punctures in interstices, punctate rugulose laterally; T4–T5 densely finely longitudinally striate throughout, with delicate punctures in interstices; T6 finely punctate dorsally, densely longitudinally striate laterally, with scattered small punctures in interstices; length of T3 0.95–1.15× length of T6; T5 slightly longer than wide; S2–S4 longitudinally striate, with finely punctate rugulose interstices; S5–S6 longitudinally striate, with finely punctate interstices; prominent longitudinal median carina present on S2–S5.</p><p><!--PageBreak--><italic>Male</italic>. Differing from female as follows: body length 5.21–5.41 mm (n=5); mesosoma orange yellow or brown; metasoma variably brown to black; A1 yellow, remainder of antenna brown to dark brown; T1 sparsely longitudinally striate medially, with punctate rugulose interstices anteriorly, punctate rugulose laterally; T6–T7 longitudinally punctate rugulose; T6 slightly longer than wide; length of T6 1.10–1.33× length of T7; T7 subtriangular, apex sharply pointed (<xref ref-type="fig" rid="F21">Plate 21B, C</xref>); length of T7 1.55–1.80× length of S7; S6–S7 longitudinally punctate rugulose.</p><fig id="F18" position="float" orientation="portrait"><label>Plate 18.</label><caption><p><italic><tp:taxon-name>Macroteleia dolichopa</tp:taxon-name></italic> Sharma, holotype, female. <bold>A</bold> Dorsal habitus <bold>B</bold> Lateral habitus <bold>C</bold> Head, anterior view <bold>D</bold> Head and mesosoma, dorsal view <bold>E</bold> Head and mesosoma, lateral view <bold>F</bold> Metasoma, dorsal view.</p></caption><graphic xmlns:xlink="http://www.w3.org/1999/xlink" xlink:href="ZooKeys-300-001-g018.jpg" position="float" orientation="portrait" xlink:type="simple"/></fig><fig id="F19" position="float" orientation="portrait"><label>Plate 19.</label><caption><p><italic><tp:taxon-name>Macroteleia dolichopa</tp:taxon-name></italic> Sharma, female from Guangdong, Xinfeng, Mt. Yunji. <bold>A</bold> Dorsal habitus <bold>B</bold> Lateral habitus.</p></caption><graphic xmlns:xlink="http://www.w3.org/1999/xlink" xlink:href="ZooKeys-300-001-g019.jpg" position="float" orientation="portrait" xlink:type="simple"/></fig><fig id="F20" position="float" orientation="portrait"><label>Plate 20.</label><caption><p><italic><tp:taxon-name>Macroteleia dolichopa</tp:taxon-name></italic> Sharma, female from Guangdong, Xinfeng, Mt. Yunji. <bold>A</bold> Head, anterior view <bold>B</bold> Head and mesosoma, dorsal view <bold>C</bold> Head and mesosoma, lateral view <bold>D</bold> Metasoma, dorsal view.</p></caption><graphic xmlns:xlink="http://www.w3.org/1999/xlink" xlink:href="ZooKeys-300-001-g020.jpg" position="float" orientation="portrait" xlink:type="simple"/></fig><fig id="F21" position="float" orientation="portrait"><label>Plate 21.</label><caption><p><italic><tp:taxon-name>Macroteleia dolichopa</tp:taxon-name></italic> Sharma, male from Guangdong, Mt. Nankun. <bold>A</bold> Dorsal habitus <bold>B</bold> Apex of metasoma, dorsal view <bold>C</bold> Apex of metasoma, lateral view.</p></caption><graphic xmlns:xlink="http://www.w3.org/1999/xlink" xlink:href="ZooKeys-300-001-g021.jpg" position="float" orientation="portrait" xlink:type="simple"/></fig></tp:treatment-sec><tp:treatment-sec sec-type="Diagnosis"><title>Diagnosis.</title><p>Themale of this species is similar to that of <italic><tp:taxon-name>Macroteleia striativentris</tp:taxon-name></italic> in body size, but can be separated by the combination of the black head; T7 sharply pointed medially; metapleuron longitudinally striate dorsally, punctate rugulose ventrally.</p></tp:treatment-sec><tp:treatment-sec sec-type="Distribution"><title>Distribution.</title><p>China (Hubei, Guangdong); Vietnam; India. Link to distribution map [<ext-link xmlns:xlink="http://www.w3.org/1999/xlink" ext-link-type="uri" xlink:href="http://hol.osu.edu/map-large.html?id=4798" xlink:type="simple">http://hol.osu.edu/map-large.html?id=4798</ext-link>].</p><!--PageBreak--></tp:treatment-sec><tp:treatment-sec sec-type="Material examined"><title>Material examined.</title><p><italic>Holotype</italic>, ♂: <bold>INDIA</bold>: “Vindhya Survey, School of Entomology, St. John’s College, Agra-282002, India, 21.5. Harsa, M.S. Mani &amp; Party, 9–10.IX.1979”, “Holotype”, “<italic><tp:taxon-name>Macroteleia dolichopa</tp:taxon-name></italic> Sharma, S.K., ♀” (deposited in USNM).</p><p>Other material. <bold>CHINA</bold>: 1 ♀, Guangdong, Nanling National Nature Reserve, <named-content xmlns:xlink="http://www.w3.org/1999/xlink" content-type="dwc:verbatimCoordinates" xlink:type="simple">24°54'N, 113°00'E</named-content>, 9–18.VII.2004, Juanjuan Ma, SCAU 000035 (SCAU); 1 ♀, Hubei, Huanggang, Mt. Dahu, <named-content xmlns:xlink="http://www.w3.org/1999/xlink" content-type="dwc:verbatimCoordinates" xlink:type="simple">31°27'N, 114°32'E</named-content>, VIII.2009, Chunhong Zheng, SCAU 0000502 (SCAU); 1$, Guangdong, Chebaling National Nature Reserve, <named-content xmlns:xlink="http://www.w3.org/1999/xlink" content-type="dwc:verbatimCoordinates" xlink:type="simple">24°43'N, 114°14'E</named-content>, 23–28.VII.2008, Zaifu Xu, SCAU 000038 (SCAU); 1 ♀, Guangdong, Nanling National Nature Reserve, <named-content xmlns:xlink="http://www.w3.org/1999/xlink" content-type="dwc:verbatimCoordinates" xlink:type="simple">24°54'N, 113°00'E</named-content>, 8–17.VIII.2010, sweeping, Huayan Chen, SCAU 000037 (SCAU); 1 ♀, Guangdong, Nanling National Nature Reserve, <named-content xmlns:xlink="http://www.w3.org/1999/xlink" content-type="dwc:verbatimCoordinates" xlink:type="simple">24°54'N, 113°00'E</named-content>, 16–21.VII.2008, Zaifu Xu, SCAU 000036 (SCAU); 1 ♀ + 1 ♂, Guangdong, Xinfeng, Mt. Yunji, <named-content xmlns:xlink="http://www.w3.org/1999/xlink" content-type="dwc:verbatimCoordinates" xlink:type="simple">24°04'N, 114°10'E</named-content>, 19.VII.2003, Yanxia Song, SCAU 000039, 000040 (SCAU); 3 ♂, Guangdong, Mt. Nankun, <named-content xmlns:xlink="http://www.w3.org/1999/xlink" content-type="dwc:verbatimCoordinates" xlink:type="simple">23°37.287'N, 113°51.267'E</named-content>, 2.VII.2005, Zaifu Xu, SCAU 000041–000043 (SCAU). <bold>VIETNAM</bold>: 1 ♂, “Bac Thai, Phu Luong, Quan Chu, 21.IV.1986, A. Sarkov”, “Paratypus, <italic><tp:taxon-name>Macroteleia fugacious</tp:taxon-name></italic> sp. n.” (IEBR).</p><!--PageBreak--></tp:treatment-sec><ref-list><ref id="B50"><mixed-citation xmlns:xlink="http://www.w3.org/1999/xlink" xlink:type="simple"><person-group><name name-style="western"><surname>Mani</surname><given-names>MS</given-names></name><name name-style="western"><surname>Sharma</surname><given-names>SK</given-names></name></person-group> (<year>1982</year>) <article-title>Proctotrupoidea (Hymenoptera) from India. A review.</article-title><source>Oriental Insects</source><volume>16</volume>: <fpage>135</fpage>-<lpage>258</lpage>. doi: <ext-link ext-link-type="uri" xlink:href="http://dx.doi.org/10.1080/00305316.1982.10434314" xlink:type="simple">10.1080/00305316.1982.10434314</ext-link></mixed-citation></ref></ref-list></tp:taxon-treatment>
