# Supplementary material for: The genus Macroteleia Westwood (Hymenoptera, Platygastridae s. l., Scelioninae) from China
Source: Zookeys. 2013 May 15;(300):1–98. doi: 10.3897/zookeys.300.4934 (PMC3689101; doi:10.3897/zookeys.300.4934)
Supplement: XML Treatment for Macroteleia emarginata [file zookeys.300.4934-treatment6.xml]

<!DOCTYPE tp:taxon-treatment
  PUBLIC "-//TaxonX//DTD Taxonomic Treatment Publishing DTD v0 20100105//EN" "tax-treatment-NSO.dtd">
<tp:taxon-treatment xmlns:tp="http://www.plazi.org/taxpub"><tp:treatment-meta><mixed-citation publication-type="journal"><person-group><name><surname>Chen</surname><given-names>Hua-yan</given-names></name><name><surname>Johnson</surname><given-names>Norman F.</given-names></name><name><surname>Masner</surname><given-names>Lubomír</given-names></name><name><surname>Xu</surname><given-names>Zai-fu</given-names></name></person-group><article-title>The genus 
                    <italic>Macroteleia</italic> Westwood (Hymenoptera, Platygastridae 
                    <italic>s. l.</italic>, Scelioninae) from China</article-title><source>Zookeys</source><day>15</day><month>5</month><year>2013</year><volume>2013</volume><issue>300</issue><fpage>1</fpage><lpage>98</lpage><pub-id pub-id-type="doi">10.3897/zookeys.300.4934</pub-id></mixed-citation></tp:treatment-meta><tp:nomenclature><tp:taxon-name>
                        <tp:taxon-name-part taxon-name-part-type="genus">Macroteleia</tp:taxon-name-part>
                        <tp:taxon-name-part taxon-name-part-type="species">emarginata</tp:taxon-name-part>
                    <object-id xmlns:xlink="http://www.w3.org/1999/xlink" xlink:type="simple">urn:lsid:zoobank.org:act:76F8C774-CBF3-49EA-BEB5-63E02F148EFF</object-id>
								<object-id xmlns:xlink="http://www.w3.org/1999/xlink" xlink:type="simple">http://species-id.net/wiki/Macroteleia_emarginata</object-id>
								</tp:taxon-name><tp:taxon-authority>Dodd</tp:taxon-authority><xref ref-type="fig" rid="F22">Plates 22</xref><xref ref-type="fig" rid="F24">–24</xref><tp:nomenclature-citation-list><tp:nomenclature-citation><tp:taxon-name>Macroteleia emarginata</tp:taxon-name><comment><xref ref-type="bibr" rid="B20">Dodd 1920</xref>: 326 (original description); Masner, 1965: 82 (type information).</comment></tp:nomenclature-citation></tp:nomenclature-citation-list></tp:nomenclature><tp:treatment-sec sec-type="Description"><title>Description.</title><p><italic>Female</italic>. Body length 5.48–6.14 mm (n=18).</p><p><italic>Color</italic>. Body black; mandible reddish brown; palpi brown; base of hind coxa blackish, remainder of legs pale brown, becoming darker distally; A1 brown, A2–A5 dark brown, remainder of antenna black; fore wing hyaline.</p><p><italic>Head</italic>. Transverse in dorsal view, 1.30–1.50× as wide as long, slightly wider than mesosoma; OOL short, 0.10–0.31× times minimum diameter of lateral ocellus; POL 1.29–1.64× LOL; occipital carina continuous medially, irregularly punctate; central keel absent (<xref ref-type="fig" rid="F23">Plate 23A</xref>); medial frons obliquely strigose ventrally, irregularly smooth dorsally; ventrolateral frons punctate rugose; frons below median ocellus densely punctate, with punctures in part contiguous; ocellar triangle largely smooth, with scattered punctures; posterior vertex densely punctate, with punctures in part contiguous; gena coarsely punctate rugose; length of A3 equal to length of A2.</p><p><italic>Mesosoma</italic>. Cervical pronotal area densely punctate; dorsal pronotal area densely coarsely punctate; lateral pronotal area smooth anteriorly, punctate rugulose ventrally; netrion densely finely punctate; notaulus deep, distinctly foveolate; middle lobe of mesoscutum densely punctate anteriorly and at posterior end, usually sparsely punctate on a small area across middle; lateral lobe of mesoscutum densely punctate throughout; mesoscutellum densely punctate throughout; metascutellum transverse (<xref ref-type="fig" rid="F23">Plate 23B</xref>), posterior margin slightly pointed medially, longitudinally carinate; propodeum continuous medially (<xref ref-type="fig" rid="F23">Plate 23B</xref>), not divided into two separated lobes, posterior margin narrowly notched medially, each side with several irregular longitudinal carinae medially, otherwise punctate rugulose, covered by dense, recumbent, white setae; upper mesepisternum with a row of robust longitudinal carinae below subalar pit; lower mesepisternum variably smooth to punctate rugulose; mesopleural depression smooth (<xref ref-type="fig" rid="F23">Plate 23C</xref>); metapleuron longitudinally striate dorsally, punctate rugulose ventrally.</p><p><italic>Legs</italic>. Slender; hind femur weakly swollen, 3.68–4.76× as long as its maximum width; hind tibia without spines over outer surface; hind basitarsus 9.44–12.33× as long as its maximum width.</p><p><italic>Wings</italic>. Apex of fore wing extending from as far as posterior fourth of T4 to anterior third of T5; R 1.41–1.94× as long as r-rs, R1 1.73–2.26× length of R.</p><p><!--PageBreak--><italic>Metasoma</italic>. Posterior margin of transverse sulcus on T2 slightly to strongly convex (<xref ref-type="fig" rid="F23">Plate 23D</xref>); sublateral tergal carinae developed on T1–T3; T1 densely longitudinally striate, with punctate rugulose sculpture in interstices anteriorly, punctate rugulose laterally; T2–T3 densely longitudinally striate medially, with delicate punctures in interstices, punctate rugulose laterally; T4–T5 densely longitudinally striate throughout, with delicate punctures in interstices; T6 punctate rugulose dorsally, densely longitudinally striate laterodorsally, with scattered small punctures in interstices; length of T3 0.93–1.03× length of T6; T5 longer than wide or slightly wider than long; S2–S4 sparsely and longitudinally striate, with delicate punctures in interstices; S5–S6 densely longitudinally striate, with delicate punctures in interstices; prominent longitudinal median carina present on S2–S5.</p><p><italic>Male</italic>. Differing from female as follows: body length 4.08–6.26 mm (n=20); A1 brown, remainder of antenna dark brown; T4–T6 densely longitudinally striate throughout, with numerous delicate punctures in interstices; T7 punctate rugulose throughout; T6 slightly longer than wide; length of T6 1.42–1.84× length of T7; T7 subtriangular, apex pointed (<xref ref-type="fig" rid="F24">Plate 24B, C</xref>); length of T7 1.43–1.87× length of S7; S7 longitudinally punctate rugulose; prominent longitudinal median carina present on S2–S6.</p><fig id="F22" position="float" orientation="portrait"><label>Plate 22.</label><caption><p><italic><tp:taxon-name>Macroteleia emarginata</tp:taxon-name></italic> Dodd, female from Guangdong, Mt. Nankun. <bold>A</bold> Dorsal habitus <bold>B</bold> Lateral habitus.</p></caption><graphic xmlns:xlink="http://www.w3.org/1999/xlink" xlink:href="ZooKeys-300-001-g022.jpg" position="float" orientation="portrait" xlink:type="simple"/></fig><fig id="F23" position="float" orientation="portrait"><label>Plate 23.</label><caption><p><italic><tp:taxon-name>Macroteleia emarginata</tp:taxon-name></italic> Dodd, female from Guangdong, Mt. Nankun. <bold>A</bold> Head, anterior view <bold>B</bold> Head and mesosoma, dorsal view <bold>C</bold> Head and mesosoma, lateral view <bold>D</bold> Head, anterior view <bold>E</bold> Metasoma, dorsal view.</p></caption><graphic xmlns:xlink="http://www.w3.org/1999/xlink" xlink:href="ZooKeys-300-001-g023.jpg" position="float" orientation="portrait" xlink:type="simple"/></fig><fig id="F24" position="float" orientation="portrait"><label>Plate 24.</label><caption><p><italic><tp:taxon-name>Macroteleia emarginata</tp:taxon-name></italic> Dodd, male from Hunan, Mangshan Nature Reserve. <bold>A</bold> Dorsal habitus <bold>B</bold> Apex of metasoma, dorsal view <bold>C</bold> Apex of metasoma, lateral view.</p></caption><graphic xmlns:xlink="http://www.w3.org/1999/xlink" xlink:href="ZooKeys-300-001-g024.jpg" position="float" orientation="portrait" xlink:type="simple"/></fig><!--PageBreak--></tp:treatment-sec><tp:treatment-sec sec-type="Distribution"><title>Distribution.</title><p>China (Fujian, Hunan, Guangdong, Hainan, Guizhou, Yunnan); Malaysia. Link to distribution map [<ext-link xmlns:xlink="http://www.w3.org/1999/xlink" ext-link-type="uri" xlink:href="http://hol.osu.edu/map-large.html?id=4802" xlink:type="simple">http://hol.osu.edu/map-large.html?id=4802</ext-link>].</p></tp:treatment-sec><tp:treatment-sec sec-type="Material Examined"><title>Material Examined.</title><p>Other material. <bold>CHINA</bold>: 1 ♀, Zhejiang, Mt. Fengyang, <named-content xmlns:xlink="http://www.w3.org/1999/xlink" content-type="dwc:verbatimCoordinates" xlink:type="simple">27°56'N, 119°12'E</named-content>, 18.VIII.2003, Wuqing Fang, SCAU 000324 (SCAU); 1 ♂, Fujian, Huangzhulin Nature Reserve, <named-content xmlns:xlink="http://www.w3.org/1999/xlink" content-type="dwc:verbatimCoordinates" xlink:type="simple">26°12'N, 118°51'E</named-content>, 5.VII.2005, Jingxian Liu, SCAU 000325 (SCAU); 1 ♂, Hunan, Nanyue, Mt. Heng, <named-content xmlns:xlink="http://www.w3.org/1999/xlink" content-type="dwc:verbatimCoordinates" xlink:type="simple">27°15'N, 112°43'E</named-content>, 4.IX.1980, Xinwang Tong, SCAU 000326 (SCAU); 1 ♀, Hunan, Nanyue, Mt. Heng, <named-content xmlns:xlink="http://www.w3.org/1999/xlink" content-type="dwc:verbatimCoordinates" xlink:type="simple">27°15'N, 112°43'E</named-content>, 5.IX.1980, Xinwang Tong, SCAU 000327 (SCAU); 2 ♀ + 14 ♂, Hunan, Mangshan Nature Reserve <named-content xmlns:xlink="http://www.w3.org/1999/xlink" content-type="dwc:verbatimCoordinates" xlink:type="simple">24°56'N, 112°69'E</named-content>, 13.VIII.2010, sweeping, Huayan Chen, SCAU 000328–000343 (SCAU); 1 ♀ + 1 ♂, Guangdong, <!--PageBreak-->Chebaling National Nature Reserve, <named-content xmlns:xlink="http://www.w3.org/1999/xlink" content-type="dwc:verbatimCoordinates" xlink:type="simple">24°43'N, 114°14'E</named-content>, 23–28.VII.2008, Zaifu Xu, SCAU 000344, 000345 (SCAU); 1 ♀, Guangdong, Nanling National Nature Reserve, <named-content xmlns:xlink="http://www.w3.org/1999/xlink" content-type="dwc:verbatimCoordinates" xlink:type="simple">24°54'N, 113°00'E</named-content>, 5.VI.2010, Huayan Chen, SCAU 000346 (SCAU); 1 ♂, Guangdong, Nanling National Nature Reserve, <named-content xmlns:xlink="http://www.w3.org/1999/xlink" content-type="dwc:verbatimCoordinates" xlink:type="simple">24°54'N, 113°00'E</named-content>, 9–18.VII.2004, Juanjuan Ma, SCAU 000347 (SCAU); 1 ♀, Guangdong, Mt. Nankun, <named-content xmlns:xlink="http://www.w3.org/1999/xlink" content-type="dwc:verbatimCoordinates" xlink:type="simple">23°37.941'N, 113°50.182'E</named-content>, 12.V.2004, Zaifu Xu, SCAU 000348 (SCAU); 1 ♀, Guangdong, Mt. Nankun, <named-content xmlns:xlink="http://www.w3.org/1999/xlink" content-type="dwc:verbatimCoordinates" xlink:type="simple">23°37.941'N, 113°50.182'E</named-content>, 2–3.VII.2005, Zaifu Xu, SCAU 000349 (SCAU); 3 ♀, Guangdong, Mt. Nankun, <named-content xmlns:xlink="http://www.w3.org/1999/xlink" content-type="dwc:verbatimCoordinates" xlink:type="simple">23°37.941'N, 113°50.182'E</named-content>, 15.VI.2007, Zaifu Xu, SCAU 000350–000352 (SCAU); 1 ♀, Guangdong, Mt. Nankun, <named-content xmlns:xlink="http://www.w3.org/1999/xlink" content-type="dwc:verbatimCoordinates" xlink:type="simple">23°37.941'N, 113°50.182'E</named-content>, 6.V.2010, Jingxian Liu, SCAU 000353 (SCAU); 1 ♀, Guangdong, Mt. Nankun, <named-content xmlns:xlink="http://www.w3.org/1999/xlink" content-type="dwc:verbatimCoordinates" xlink:type="simple">23°37.941'N, 113°50.182'E</named-content>, 23.V.2010, Zaifu Xu, SCAU 000354 (SCAU); 2 ♀, Guangdong, Mt. Nankun, <named-content xmlns:xlink="http://www.w3.org/1999/xlink" content-type="dwc:verbatimCoordinates" xlink:type="simple">23°37.941'N, 113°50.182'E</named-content>, 540m, 4.VI.2011, yellow pan trap, Huayan Chen, SCAU 000355, 000356 (SCAU); 1 ♀, Guangdong, Guangzhou, Liuxihe, <named-content xmlns:xlink="http://www.w3.org/1999/xlink" content-type="dwc:verbatimCoordinates" xlink:type="simple">23°44'N, 113°47'E</named-content>, 29.VIII.2004, Zaifu Xu, SCAU 000357 (SCAU); 1 ♂, Hainan, Mt. Diaoluo, <named-content xmlns:xlink="http://www.w3.org/1999/xlink" content-type="dwc:verbatimCoordinates" xlink:type="simple">18°39'N, 109°53'E</named-content>, 1–2.VI.2007, Jingxian Liu, SCAU 000358 (SCAU); 2 ♀, Guizhou, Guiyang Forest Park, <named-content xmlns:xlink="http://www.w3.org/1999/xlink" content-type="dwc:verbatimCoordinates" xlink:type="simple">26°33'N, 106°44'E</named-content>, 23.IX.2007, Cuihong Xie, SCAU 000359, 000360 (SCAU); 1 ♂, Guizhou, Leishan County, Fangxiang Town, <named-content xmlns:xlink="http://www.w3.org/1999/xlink" content-type="dwc:verbatimCoordinates" xlink:type="simple">26°25'N, 108°16'E</named-content>, 2.VI.2005, Jingxian Liu, SCAU 000361 (SCAU); 1 ♀, Guizhou, Leigongshan National Nature Reserve, Xiaodanjiang, <named-content xmlns:xlink="http://www.w3.org/1999/xlink" content-type="dwc:verbatimCoordinates" xlink:type="simple">25°53'N, 108°24'E</named-content>, 150 m, 4.VI.2005, Jingxian Liu, SCAU 000362 (SCAU); 1 ♂, Guizhou, Leigongshan National Nature Reserve, Xiaodanjiang, <named-content xmlns:xlink="http://www.w3.org/1999/xlink" content-type="dwc:verbatimCoordinates" xlink:type="simple">25°53'N, 108°24'E</named-content>, 150M, 4.VI.2005, Hongying Zhang, SCAU 000363 (SCAU); <!--PageBreak-->2 ♂, Guizhou, Dashahe Nature Reserve, <named-content xmlns:xlink="http://www.w3.org/1999/xlink" content-type="dwc:verbatimCoordinates" xlink:type="simple">29°00'N, 107°36'E</named-content>, 18.VIII.2004, Qiong Wu, SCAU 000364, 000365 (SCAU); 1 ♂, Yunnan, Nabanhe Basin National Nature Reserve, <named-content xmlns:xlink="http://www.w3.org/1999/xlink" content-type="dwc:verbatimCoordinates" xlink:type="simple">22°15.474'N, 100°36.322'E</named-content>, 892M, 19–23.VII.2011, yellow pan trap, Zaifu Xu, SCAU 000366 (SCAU).</p></tp:treatment-sec><tp:treatment-sec sec-type="Comments"><title>Comments.</title><p>We did not examine the holotype of this species. The identification is based upon the careful description provided by Alan Dodd in the original publication.</p></tp:treatment-sec><ref-list><ref id="B20"><mixed-citation xmlns:xlink="http://www.w3.org/1999/xlink" xlink:type="simple"><person-group><name name-style="western"><surname>Dodd</surname><given-names>AP</given-names></name></person-group> (<year>1920</year>) <article-title>Notes on the exotic Proctotrupoidea in the British and Oxford University Museums, with descriptions of new genera and species.</article-title><source>Transactions of the Entomological Society of London</source><volume>1919</volume>: <fpage>321</fpage>-<lpage>382</lpage>.</mixed-citation></ref></ref-list></tp:taxon-treatment>
