# Supplementary material for: The genus Macroteleia Westwood (Hymenoptera, Platygastridae s. l., Scelioninae) from China
Source: Zookeys. 2013 May 15;(300):1–98. doi: 10.3897/zookeys.300.4934 (PMC3689101; doi:10.3897/zookeys.300.4934)
Supplement: XML Treatment for Macroteleia flava [file zookeys.300.4934-treatment7.xml]

<!DOCTYPE tp:taxon-treatment
  PUBLIC "-//TaxonX//DTD Taxonomic Treatment Publishing DTD v0 20100105//EN" "tax-treatment-NSO.dtd">
<tp:taxon-treatment xmlns:tp="http://www.plazi.org/taxpub"><tp:treatment-meta><mixed-citation publication-type="journal"><person-group><name><surname>Chen</surname><given-names>Hua-yan</given-names></name><name><surname>Johnson</surname><given-names>Norman F.</given-names></name><name><surname>Masner</surname><given-names>Lubomír</given-names></name><name><surname>Xu</surname><given-names>Zai-fu</given-names></name></person-group><article-title>The genus 
                    <italic>Macroteleia</italic> Westwood (Hymenoptera, Platygastridae 
                    <italic>s. l.</italic>, Scelioninae) from China</article-title><source>Zookeys</source><day>15</day><month>5</month><year>2013</year><volume>2013</volume><issue>300</issue><fpage>1</fpage><lpage>98</lpage><pub-id pub-id-type="doi">10.3897/zookeys.300.4934</pub-id></mixed-citation></tp:treatment-meta><tp:nomenclature><tp:taxon-name>
                        <tp:taxon-name-part taxon-name-part-type="genus">Macroteleia</tp:taxon-name-part>
                        <tp:taxon-name-part taxon-name-part-type="species">flava</tp:taxon-name-part>
                    <object-id xmlns:xlink="http://www.w3.org/1999/xlink" xlink:type="simple">urn:lsid:zoobank.org:act:8594A627-E6B3-4740-908D-676EFF342C08</object-id>
								<object-id xmlns:xlink="http://www.w3.org/1999/xlink" xlink:type="simple">http://species-id.net/wiki/Macroteleia_flava</object-id>
								</tp:taxon-name><tp:taxon-status xmlns:xlink="http://www.w3.org/1999/xlink" xlink:type="simple">sp. n.</tp:taxon-status><xref ref-type="fig" rid="F25">Plates 25</xref><xref ref-type="fig" rid="F26">–26</xref></tp:nomenclature><tp:treatment-sec sec-type="Description"><title>Description.</title><p><italic>Female</italic>. Body length 4.35–5.76 mm (n=5).</p><p><italic>Color</italic>. Head and mesosoma orange yellow; base of T1 and T6 variably dark brown to black, otherwise orange yellow; mandible dark brown; palpi yellow; legs yellow throughout; A1–A6 brown, A7–A12 black; fore wing hyaline.</p><p><italic>Head</italic>. Transverse in dorsal view, 1.40–1.44× as wide as long, slightly wider than mesosoma; OOL short, 0.14–0.31× minimum ocellar width; POL 1.20–1.31× LOL; occipital carina weakly continuous or interrupted medially; central keel absent (<xref ref-type="fig" rid="F25">Plate 25C</xref>); medial frons punctate rugulose ventrally, irregularly smooth dorsally; ventrolateral frons punctate rugose; frons below median ocellus densely punctate; vertex densely punctate, with punctures in part contiguous; gena punctate rugose; length of A3 equal to length of A2.</p><p><italic>Mesosoma</italic>. Cervical pronotal area densely punctate; dorsal pronotal area punctate rugose; lateral pronotal area smooth anteriorly, punctate rugulose posteriorly; netrion punctate rugulose; notaulus narrow, but distinctly foveolate; middle lobe of mesoscutum densely punctate, becoming denser anteriorly and at posterior end; lateral lobes of mesoscutum densely punctate throughout; mesoscutellum densely punctate throughout; metascutellum distinctly transverse (<xref ref-type="fig" rid="F25">Plate 25D</xref>), posterior margin slightly pointed medially, longitudinally carinate; propodeum continuous medially (<xref ref-type="fig" rid="F25">Plate 25D</xref>), not divided into two separated lobes, posterior margin narrowly notched medially, each side with several irregular longitudinal carinae medially, otherwise punctate rugulose, covered by dense, recumbent, white setae; upper mesepisternum with a row of fine longitudinal carinae below subalar pit; lower mesepisternum punctate rugulose; mesopleural depression smooth (<xref ref-type="fig" rid="F25">Plate 25E</xref>); metapleuron longitudinally striate throughout.</p><p><italic>Legs</italic>. Slender; hind femur weakly swollen, 3.60–4.39× as long as its maximum width; hind tibia without spines over outer surface; hind basitarsus 11.66–12.83× as long as its maximum width.</p><p><italic>Wings</italic>. Apex of fore wing extending from as far as posterior third to posterior margin of T4; R 1.76–2.25× as long as r-rs, R1 1.39–2.00× length of R.</p><p><!--PageBreak--><italic>Metasoma</italic>. Posterior margin of transverse sulcus on T2 strongly convex (<xref ref-type="fig" rid="F25">Plate 25F</xref>); sublateral tergal carinae developed on T1–T3; T1 densely longitudinally striate <!--PageBreak-->medially, with scattered punctures in interstices anteriorly, rugulose laterally; T2–T3 densely longitudinally striate medially, with delicate punctures in interstices, punctate rugulose laterally; T4–T5 densely finely longitudinally striate throughout, with delicate punctures in interstices; T6 finely punctate dorsally, densely longitudinally striate laterally, with scattered small punctures in interstices; length of T3 0.83–0.99× length of T6; T5 distinctly longer than wide; S2–S4 longitudinally striate, with finely punctate rugulose interstices; S5–S6 longitudinally striate, with finely punctate interstices; prominent longitudinal median carinae present on S2–S5.</p><p><italic>Male</italic>. Differing from female as follows: body length 4.55–5.26 mm (n=6); head brown; mesosoma darker than female; metasoma variably brown to black; A1 yellow, remainder of antenna brown to dark brown; T1–T3 densely longitudinally striate medially, with delicate punctures in interstices, rugulose laterally; T4–T7 longitudinally punctate rugulose; T6 slightly longer than wide; length of T6 1.09–1.27× length of T7; T7 subtriangular, apex pointed (<xref ref-type="fig" rid="F26">Plate 26B, 26C</xref>); length of T7 1.75–2.29× length of S7; S2–S5 longitudinally striate, with delicate punctures in interstices; S6–S7 longitudinally punctate rugulose.</p><fig id="F25" position="float" orientation="portrait"><label>Plate 25.</label><caption><p><italic><tp:taxon-name>Macroteleia flava</tp:taxon-name></italic> sp. n., holotype, female. <bold>A</bold> Dorsal habitus <bold>B</bold> Lateral habitus. <bold>C</bold> Head, anterior view <bold>D</bold> Head and mesosoma, dorsal view <bold>E</bold> Head and mesosoma, lateral view <bold>F</bold> Metasoma, dorsal view.</p></caption><graphic xmlns:xlink="http://www.w3.org/1999/xlink" xlink:href="ZooKeys-300-001-g025.jpg" position="float" orientation="portrait" xlink:type="simple"/></fig><fig id="F26" position="float" orientation="portrait"><label>Plate 26.</label><caption><p><italic><tp:taxon-name>Macroteleia flava</tp:taxon-name></italic> sp. n., paratype, male. <bold>A</bold> Dorsal habitus <bold>B</bold> Apex of metasoma, dorsal view <bold>C</bold> Apex of metasoma, lateral view.</p></caption><graphic xmlns:xlink="http://www.w3.org/1999/xlink" xlink:href="ZooKeys-300-001-g026.jpg" position="float" orientation="portrait" xlink:type="simple"/></fig></tp:treatment-sec><tp:treatment-sec sec-type="Diagnosis"><title>Diagnosis.</title><p>The body shape, color and size of <italic><tp:taxon-name>Macroteleia flava</tp:taxon-name></italic> is similar to <italic><tp:taxon-name>Macroteleia rufa</tp:taxon-name></italic> and <italic><tp:taxon-name>Macroteleia chandelii</tp:taxon-name></italic>. It differs from them in that metascutellum is distinctly transverse (triangular in <italic><tp:taxon-name>Macroteleia rufa</tp:taxon-name></italic>, tongue-like in <italic><tp:taxon-name>Macroteleia chandelii</tp:taxon-name></italic>), and the propodeum is continuous medially, not divided into two separated lobes (divided into two subtriangular lobes in the latter two species).</p></tp:treatment-sec><tp:treatment-sec sec-type="Etymology"><title>Etymology.</title><p>The name <italic>flava</italic> refers to orange yellow body color of this species and is used as an adjective.</p></tp:treatment-sec><tp:treatment-sec sec-type="Distribution"><title>Distribution.</title><p>China (Hebei, Hunan, Guangdong); Thailand. Link to distribution map [<ext-link xmlns:xlink="http://www.w3.org/1999/xlink" ext-link-type="uri" xlink:href="http://hol.osu.edu/map-large.html?id=320504" xlink:type="simple">http://hol.osu.edu/map-large.html?id=320504</ext-link>].</p><!--PageBreak--></tp:treatment-sec><tp:treatment-sec sec-type="Material examined"><title>Material examined.</title><p><italic>Holotype</italic>, ♀: <bold>CHINA</bold>: Hebei, Mt. Dongling, <named-content xmlns:xlink="http://www.w3.org/1999/xlink" content-type="dwc:verbatimCoordinates" xlink:type="simple">40°02'N, 115°27'E</named-content>, 11.VIII.2005, Ming Shi, SCAU 000078 (deposited in SCAU). <italic>Paratypes</italic>: 1 ♂, Hunan, Nanyue, Mt. Heng, <named-content xmlns:xlink="http://www.w3.org/1999/xlink" content-type="dwc:verbatimCoordinates" xlink:type="simple">27°15'N, 112°43'E</named-content>, 20.VI.1980, Xinwang Tong, SCAU 000079 (SCAU);1 ♂, Hunan, Nanyue, Mt. Heng, <named-content xmlns:xlink="http://www.w3.org/1999/xlink" content-type="dwc:verbatimCoordinates" xlink:type="simple">27°15'N, 112°43'E</named-content>, 17.VIII.1980, Xinwang Tong, SCAU 000080 (SCAU); 1 ♀, Hunan, Nanyue, Mt. Heng, <named-content xmlns:xlink="http://www.w3.org/1999/xlink" content-type="dwc:verbatimCoordinates" xlink:type="simple">27°15'N, 112°43'E</named-content>, 4.IX.1980, Xinwang Tong, SCAU 000081 (SCAU); 1 ♂, Hunan, Nanyue Town, <named-content xmlns:xlink="http://www.w3.org/1999/xlink" content-type="dwc:verbatimCoordinates" xlink:type="simple">27°14'N, 112°44'E</named-content>, 8.IX.1980, Xinwang Tong, SCAU 000082 (SCAU); 1 ♂, Hunan, Liuyang City, <named-content xmlns:xlink="http://www.w3.org/1999/xlink" content-type="dwc:verbatimCoordinates" xlink:type="simple">28°09'N, 113°38'E</named-content>, 17.VIII.1985, Xinwang Tong, SCAU 000083 (SCAU); 1 ♀, Guangdong, Meizhou, Fenxi Forestry Farm, <named-content xmlns:xlink="http://www.w3.org/1999/xlink" content-type="dwc:verbatimCoordinates" xlink:type="simple">24°38'N, 116°47'E</named-content>, 28.VII.2003, Jianuan Zhou, SCAU 000084 (SCAU); 1 ♂, Guangdong, Xinfeng, Mt. Yunji, <named-content xmlns:xlink="http://www.w3.org/1999/xlink" content-type="dwc:verbatimCoordinates" xlink:type="simple">24°04'N, 114°10'E</named-content>, 19.VII.2003, Yanxia Song, SCAU 000496 (SCAU); 1 ♂, Guangdong, Mt. Nankun, <named-content xmlns:xlink="http://www.w3.org/1999/xlink" content-type="dwc:verbatimCoordinates" xlink:type="simple">23°37.941'N, 113°50.182'E</named-content>, 2.VII.2005, Zaifu Xu, SCAU 000085 (SCAU). <bold>THAILAND</bold>: 1 ♀, Chiang Mai: Maerim, 11.XI.2002, MT, R. A. Beaver, No. 25682 (RABC); 1 ♀, Chiang Mai: Maerim, 5–8.IV.2003, MT, R. A. Beaver, No. 27038 (RABC).</p></tp:treatment-sec></tp:taxon-treatment>
