# Supplementary material for: The genus Macroteleia Westwood (Hymenoptera, Platygastridae s. l., Scelioninae) from China
Source: Zookeys. 2013 May 15;(300):1–98. doi: 10.3897/zookeys.300.4934 (PMC3689101; doi:10.3897/zookeys.300.4934)
Supplement: XML Treatment for Macroteleia gracilis [file zookeys.300.4934-treatment8.xml]

<!DOCTYPE tp:taxon-treatment
  PUBLIC "-//TaxonX//DTD Taxonomic Treatment Publishing DTD v0 20100105//EN" "tax-treatment-NSO.dtd">
<tp:taxon-treatment xmlns:tp="http://www.plazi.org/taxpub"><tp:treatment-meta><mixed-citation publication-type="journal"><person-group><name><surname>Chen</surname><given-names>Hua-yan</given-names></name><name><surname>Johnson</surname><given-names>Norman F.</given-names></name><name><surname>Masner</surname><given-names>Lubomír</given-names></name><name><surname>Xu</surname><given-names>Zai-fu</given-names></name></person-group><article-title>The genus 
                    <italic>Macroteleia</italic> Westwood (Hymenoptera, Platygastridae 
                    <italic>s. l.</italic>, Scelioninae) from China</article-title><source>Zookeys</source><day>15</day><month>5</month><year>2013</year><volume>2013</volume><issue>300</issue><fpage>1</fpage><lpage>98</lpage><pub-id pub-id-type="doi">10.3897/zookeys.300.4934</pub-id></mixed-citation></tp:treatment-meta><tp:nomenclature><tp:taxon-name>
                        <tp:taxon-name-part taxon-name-part-type="genus">Macroteleia</tp:taxon-name-part>
                        <tp:taxon-name-part taxon-name-part-type="species">gracilis</tp:taxon-name-part>
                    <object-id xmlns:xlink="http://www.w3.org/1999/xlink" xlink:type="simple">urn:lsid:zoobank.org:act:FC1AC5B9-9F13-4AC7-9057-7DD106F227AB</object-id>
								<object-id xmlns:xlink="http://www.w3.org/1999/xlink" xlink:type="simple">http://species-id.net/wiki/Macroteleia_gracilis</object-id>
								</tp:taxon-name><tp:taxon-status xmlns:xlink="http://www.w3.org/1999/xlink" xlink:type="simple">sp. n.</tp:taxon-status><xref ref-type="fig" rid="F27">Plates 27</xref><xref ref-type="fig" rid="F28">–28</xref></tp:nomenclature><tp:treatment-sec sec-type="Description"><title>Description.</title><p><italic>Male</italic>. Body length 4.76–6.05 mm (n=4).</p><p><italic>Color</italic>. Body black; mandible reddish brown; palpi yellow; hind coxa blackish, tarsi yellow, remainder of legs pale brown; A1 brown, remainder of antenna dark brown; fore wing hyaline.</p><p><italic>Head</italic>. Transverse in dorsal view, 1.44–1.48× as wide as long, slightly wider than mesosoma; OOL short, 0.17–0.29× minimum ocellar width; POL 1.54–1.57× LOL; occipital carina weakly continuous medially, irregular punctate; central keel weakly developed, extending onto interantennal process (<xref ref-type="fig" rid="F28">Plate 28A</xref>); medial frons punctate rugulose ventrally, with irregularly shaped smooth area dorsally; frons below median ocellus sparsely punctate medially, densely punctate laterally; vertex punctate rugulose; gena punctate rugose; length of A3 1.25–1.31× length of A2.</p><p><!--PageBreak--><italic>Mesosoma</italic>. Cervical pronotal area densely punctate; dorsal pronotal area punctate rugulose; lateral pronotal area smooth dorsally, punctate rugulose ventrally; netrion finely punctate rugulose; notaulus shallow, foveolate; middle lobe of mesoscutum densely punctate, sculpture becoming denser anteriorly; lateral lobes of mesoscutum densely finely punctate throughout; mesoscutellum densely finely punctate throughout; metascutellum transverse (<xref ref-type="fig" rid="F28">Plate 28B</xref>), posterior margin slightly pointed medially, longitudinally carinate; propodeum continuous medially (<xref ref-type="fig" rid="F28">Plate 28B</xref>), not divided into two separated lobes, posterior margin narrowly notched medially, each side with several irregular longitudinal carinae medially, otherwise punctate rugulose, covered by dense, recumbent, white setae; upper mesepisternum with a row of somewhat robust longitudinal carinae below subalar pit; lower mesepisternum variably smooth to punctate rugulose; mesopleural depression smooth (<xref ref-type="fig" rid="F28">Plate 28C</xref>); metapleuron longitudinally striate throughout.</p><p><italic>Legs</italic>. Slender; hind femur weakly swollen, 4.23–4.80× as long as its maximum width; hind tibia without spines over outer surface; hind basitarsus 12.60–14.00× as long as its maximum width.</p><p><italic>Wings</italic>. Apex of fore wing extending from as far as posterior fourth of T3 to base of T4; R 2.06–2.46× as long as r-rs, R1 1.63–1.90× length of R.</p><p><italic>Metasoma</italic>. Posterior margin of transverse sulcus on T2 slightly convex (<xref ref-type="fig" rid="F28">Plate 28D</xref>); sublateral tergal carinae developed on T1–T3; T1–T2 sparsely and longitudinally striate medially, with delicate punctures in interstices, punctate rugulose laterally; T3–T6 densely longitudinally striate, with numerous delicate punctures in interstices; T7 punctate rugulose throughout, with longitudinal tendency; T6 distinctly longer than wide; length of T6 0.93–1.18× length of T7; T7 subtriangular, apex pointed (<xref ref-type="fig" rid="F28">Plate 28E, 28F</xref>); length of T7 2.50–3.22× length of S7; S2–S3 sparsely longitudinally striate, with numerous delicate punctures and irregular microsculptures in interstices; S4–S7 densely longitudinally striate, with numerous delicate punctures in interstices; prominent longitudinal median carina present on S2–S5.</p><p><!--PageBreak--><italic>Female</italic>. Unknown.</p><fig id="F27" position="float" orientation="portrait"><label>Plate 27.</label><caption><p><italic><tp:taxon-name>Macroteleia gracilis</tp:taxon-name></italic> sp. n., holotype, male. <bold>A</bold> Dorsal habitus <bold>B</bold> Lateral habitus.</p></caption><graphic xmlns:xlink="http://www.w3.org/1999/xlink" xlink:href="ZooKeys-300-001-g027.jpg" position="float" orientation="portrait" xlink:type="simple"/></fig><fig id="F28" position="float" orientation="portrait"><label>Plate 28.</label><caption><p><italic><tp:taxon-name>Macroteleia gracilis</tp:taxon-name></italic> sp. n., holotype, male. <bold>A</bold> Head, anterior view <bold>B</bold> Head and mesosoma, dorsal view <bold>C</bold> Head and mesosoma, lateral view <bold>D</bold> Metasoma, dorsal view <bold>E</bold> Apex of metasoma, dorsal view <bold>F</bold> Apex of metasoma, lateral view.</p></caption><graphic xmlns:xlink="http://www.w3.org/1999/xlink" xlink:href="ZooKeys-300-001-g028.jpg" position="float" orientation="portrait" xlink:type="simple"/></fig></tp:treatment-sec><tp:treatment-sec sec-type="Diagnosis"><title>Diagnosis.</title><p>The male of this species is similar to that of <italic><tp:taxon-name>Macroteleia emarginata</tp:taxon-name></italic> in size and color, but can be distinguished in having the metapleuron longitudinally striate throughout (<italic><tp:taxon-name>Macroteleia emarginata</tp:taxon-name></italic> longitudinally striate dorsally, punctate rugulose ventrally); and the length of T7 2.50–3.22× length of S7 (distinctly shorter, 1.42–1.87× in <italic><tp:taxon-name>Macroteleia emarginata</tp:taxon-name></italic>).</p></tp:treatment-sec><tp:treatment-sec sec-type="Etymology"><title>Etymology.</title><p>The name <italic>gracilis</italic> refers to the slender body of this species and is used as an adjective.</p><!--PageBreak--></tp:treatment-sec><tp:treatment-sec sec-type="Distribution"><title>Distribution.</title><p>China (Guangdong). Link to distribution map [<ext-link xmlns:xlink="http://www.w3.org/1999/xlink" ext-link-type="uri" xlink:href="http://hol.osu.edu/map-large.html?id=320505" xlink:type="simple">http://hol.osu.edu/map-large.html?id=320505</ext-link>].</p></tp:treatment-sec><tp:treatment-sec sec-type="Material examined"><title>Material examined.</title><p><italic>Holotype</italic>, ♂: <bold>CHINA</bold>: Guangdong, Mt. Nankun, <named-content xmlns:xlink="http://www.w3.org/1999/xlink" content-type="dwc:verbatimCoordinates" xlink:type="simple">23°37.941'N, 113°50.182'E</named-content>, 1.VI.2009, Huayan Chen, SCAU 000053 (deposited in SCAU). <italic>Paratypes</italic>: 2 ♂, Guangdong, Mt. Nankun, <named-content xmlns:xlink="http://www.w3.org/1999/xlink" content-type="dwc:verbatimCoordinates" xlink:type="simple">23°37.941'N, 113°50.182'E</named-content>, 540 m, 4.VI.2011, yellow pan trap, Huayan Chen, SCAU 000054, 000055 (SCAU); 1 ♂, Guangdong, Shimen National Forest Park, <named-content xmlns:xlink="http://www.w3.org/1999/xlink" content-type="dwc:verbatimCoordinates" xlink:type="simple">23°37.287'N, 113°51.267'E</named-content>, 4.VI.2009, Huayan Chen, SCAU 000056 (SCAU).</p></tp:treatment-sec></tp:taxon-treatment>
