# Supplementary material for: The genus Macroteleia Westwood (Hymenoptera, Platygastridae s. l., Scelioninae) from China
Source: Zookeys. 2013 May 15;(300):1–98. doi: 10.3897/zookeys.300.4934 (PMC3689101; doi:10.3897/zookeys.300.4934)
Supplement: XML Treatment for Macroteleia indica [file zookeys.300.4934-treatment9.xml]

<!DOCTYPE tp:taxon-treatment
  PUBLIC "-//TaxonX//DTD Taxonomic Treatment Publishing DTD v0 20100105//EN" "tax-treatment-NSO.dtd">
<tp:taxon-treatment xmlns:tp="http://www.plazi.org/taxpub"><tp:treatment-meta><mixed-citation publication-type="journal"><person-group><name><surname>Chen</surname><given-names>Hua-yan</given-names></name><name><surname>Johnson</surname><given-names>Norman F.</given-names></name><name><surname>Masner</surname><given-names>Lubomír</given-names></name><name><surname>Xu</surname><given-names>Zai-fu</given-names></name></person-group><article-title>The genus 
                    <italic>Macroteleia</italic> Westwood (Hymenoptera, Platygastridae 
                    <italic>s. l.</italic>, Scelioninae) from China</article-title><source>Zookeys</source><day>15</day><month>5</month><year>2013</year><volume>2013</volume><issue>300</issue><fpage>1</fpage><lpage>98</lpage><pub-id pub-id-type="doi">10.3897/zookeys.300.4934</pub-id></mixed-citation></tp:treatment-meta><tp:nomenclature><tp:taxon-name>
                        <tp:taxon-name-part taxon-name-part-type="genus">Macroteleia</tp:taxon-name-part>
                        <tp:taxon-name-part taxon-name-part-type="species">indica</tp:taxon-name-part>
                    <object-id xmlns:xlink="http://www.w3.org/1999/xlink" xlink:type="simple">http://species-id.net/wiki/Macroteleia_indica</object-id>
								</tp:taxon-name><tp:taxon-authority>Saraswat &amp; Sharma</tp:taxon-authority><xref ref-type="fig" rid="F29">Plates 29</xref><xref ref-type="fig" rid="F35">–35</xref><tp:nomenclature-citation-list><tp:nomenclature-citation><tp:taxon-name>Macroteleia indica</tp:taxon-name><comment><xref ref-type="bibr" rid="B73">Saraswat and Sharma 1978</xref>: 11 (original description); <xref ref-type="bibr" rid="B50">Mani and Sharma 1982</xref>: 171 (description); <xref ref-type="bibr" rid="B72">Saraswat 1982</xref>: 346 (description of male); Mukerjee 1994: 4 (color variation).</comment></tp:nomenclature-citation><tp:nomenclature-citation><tp:taxon-name>Macroteleia cebes</tp:taxon-name><comment><xref ref-type="bibr" rid="B47">Lê 2000</xref>: 52, 54, 331 (original description, keyed), <bold>syn. n.</bold></comment></tp:nomenclature-citation><tp:nomenclature-citation><tp:taxon-name>Macroteleia dones</tp:taxon-name><comment><xref ref-type="bibr" rid="B47">Lê 2000</xref>: 52, 53, 57, 333 (original description, keyed), <bold>syn. n.</bold></comment></tp:nomenclature-citation><tp:nomenclature-citation><tp:taxon-name>Macroteleia domes</tp:taxon-name><comment><xref ref-type="bibr" rid="B47">Lê 2000</xref>: 52 (keyed, misspelling).</comment></tp:nomenclature-citation></tp:nomenclature-citation-list></tp:nomenclature><tp:treatment-sec sec-type="Description"><title>Description.</title><p><italic>Female</italic>. Body length 3.13–4.76 mm (n=20).</p><p><italic>Color</italic>. Head yellow or orange throughout, or dark orange, becoming darker dorsally; mesosoma yellow or orange, becoming darker dorsally; base of T1, T5 and T6 brown to black, remainder of metasoma yellow or orange; mandible yellow with teeth black; palpi yellow; legs yellow throughout; A1 yellow, A2–A6 yellow or brown, remainder of antenna black; fore wing hyaline.</p><p><italic>Head</italic>. Transverse in dorsal view, 1.26–1.40× as wide as long, slightly wider than mesosoma; OOL short, 0.10–0.40× times minimum diameter of lateral ocellus; POL 1.14–1.36× LOL; occipital carina interrupted medially; central keel absent (<xref ref-type="fig" rid="F34">Plate 34A</xref>); medial frons obliquely strigose ventrally, irregularly smooth dorsally; ventrolateral frons punctate rugose; frons below median ocellus densely punctate, punctures in part contiguous; vertex densely punctate, interspaces in part with microsculpure; gena coarsely punctate rugose; length of A3 0.80–0.94× length of A2.</p><p><!--PageBreak--><italic>Mesosoma</italic>. Cervical pronotal area densely punctate; dorsal pronotal area densely coarsely punctate; lateral pronotal area smooth on upper anterior angle, punctate rugose posteriorly; netrion punctate rugulose; notaulus shallow, irregularly foveolate; middle lobe of mesoscutum moderately punctate; lateral lobes of mesoscutum densely punctate; mesoscutellum densely punctate throughout; metascutellum transverse (<xref ref-type="fig" rid="F31">Plates 31D</xref>, <xref ref-type="fig" rid="F32">32C</xref>, <xref ref-type="fig" rid="F34">34B</xref>), posterior margin slightly pointed medially, longitudinally carinate; propodeum continuous medially (<xref ref-type="fig" rid="F31">Plates 31D</xref>, <xref ref-type="fig" rid="F32">32C</xref>, <xref ref-type="fig" rid="F34">34B</xref>), not divided into two separated lobes, posterior margin narrowly notched medially, each side with several irregular longitudinal carinae submedially, otherwise punctate rugulose, covered by dense, recumbent, white setae; upper mesepisternum with a row of weak longitudinal carinae or a ledge below subalar pit; lower mesepisternum punctate rugulose; mesopleural depression smooth (<xref ref-type="fig" rid="F31">Plates 31E</xref>, <xref ref-type="fig" rid="F32">32D</xref>, <xref ref-type="fig" rid="F34">34C</xref>); metapleuron longitudinally striate throughout.</p><p><italic>Legs</italic>. Slender; hind femur weakly swollen, 3.75–4.33× as long as its maximum width; hind tibia without spines over outer surface; hind basitarsus 10.00–13.43× as long as its maximum width.</p><p><italic>Wings</italic>. Apex of fore wing extending as far as posterior margin of T4 to posterior margin of T5; R 1.70–2.25× as long as r-rs, R1 1.57–2.05× length of R.</p><p><!--PageBreak--><italic>Metasoma</italic>. Posterior margin of transverse sulcus on T2 slightly convex (<xref ref-type="fig" rid="F31">Plates 31F</xref>, <xref ref-type="fig" rid="F34">34D</xref>); sublateral tergal carinae developed on T1–T4; T1–T4 densely longitudinally striate medially, with scattered delicate punctures in interstices, punctate rugulose laterally; T5 densely longitudinally striate throughout, with delicate punctures in interstices; T6 finely punctate dorsally, densely longitudinally striate laterally, with scattered small punctures in interstices; length of T3 1.11–1.39× length of T6; T5 distinctly wider than long; S2–S3 moderately longitudinally striate, with punctate rugulose sculpture in interstices; S4–S6 densely longitudinally striate, with delicate punctures in interstices; prominent longitudinal median carina present on S2–S5.</p><p><italic>Male</italic>. Differing from female as follows: body length 2.94–4.17 mm (n=20); body darker than female; A1 pale brown, remainder of antenna brown to dark brown, becoming darker apically; T5–T6 densely longitudinally striate, with numerous delicate punctures in interstices; T7 punctate rugulose throughout; T6 distinctly wider than long; length of T6 1.82–2.57× length of T7; T7 transverse, apex truncate (<xref ref-type="fig" rid="F35">Plate 35B</xref>); length of T7 0.73–0.91× length of S7; S6–S7 longitudinally punctate rugulose; prominent longitudinal median carina present on S2–S6.</p><fig id="F29" position="float" orientation="portrait"><label>Plate 29.</label><caption><p><italic><tp:taxon-name>Macroteleia indica</tp:taxon-name></italic> Saraswat &amp; Sharma, holotype, female. <bold>A</bold> Dorsal habitus <bold>B</bold> Lateral habitus <bold>C</bold> Head, anterior view <bold>D</bold> Head, dorsal view.</p></caption><graphic xmlns:xlink="http://www.w3.org/1999/xlink" xlink:href="ZooKeys-300-001-g029.jpg" position="float" orientation="portrait" xlink:type="simple"/></fig><fig id="F30" position="float" orientation="portrait"><label>Plate 30.</label><caption><p><italic><tp:taxon-name>Macroteleia indica</tp:taxon-name></italic> Saraswat &amp; Sharma, holotype, female. <bold>A</bold> Head and mesosoma, dorsal view <bold>B</bold> Head and mesosoma, lateral view <bold>C</bold> Metasoma, dorsal view <bold>D</bold> Fore wing.</p></caption><graphic xmlns:xlink="http://www.w3.org/1999/xlink" xlink:href="ZooKeys-300-001-g030.jpg" position="float" orientation="portrait" xlink:type="simple"/></fig><fig id="F31" position="float" orientation="portrait"><label>Plate 31.</label><caption><p><italic><tp:taxon-name>Macroteleia cebes</tp:taxon-name></italic> Kozlov &amp; Lê, holotype, female. <bold>A</bold> Dorsal habitus <bold>B</bold> Lateral habitus <bold>C</bold> Head, anterior view <bold>D</bold> Head and mesosoma, dorsal view <bold>E</bold> Head and mesosoma, lateral view <bold>F</bold> Metasoma, dorsal view.</p></caption><graphic xmlns:xlink="http://www.w3.org/1999/xlink" xlink:href="ZooKeys-300-001-g031.jpg" position="float" orientation="portrait" xlink:type="simple"/></fig><fig id="F32" position="float" orientation="portrait"><label>Plate 32.</label><caption><p><italic><tp:taxon-name>Macroteleia dones</tp:taxon-name></italic> Kozlov &amp; Lê, holotype, female. <bold>A</bold> Dorsal habitus <bold>B</bold> Head, anterior view <bold>C</bold> Head and mesosoma, dorsal view <bold>D</bold> Head and mesosoma, lateral view.</p></caption><graphic xmlns:xlink="http://www.w3.org/1999/xlink" xlink:href="ZooKeys-300-001-g032.jpg" position="float" orientation="portrait" xlink:type="simple"/></fig><fig id="F33" position="float" orientation="portrait"><label>Plate 33.</label><caption><p><italic><tp:taxon-name>Macroteleia indica</tp:taxon-name></italic> Saraswat &amp; Sharma, female from Hainan, Baisha, Mt. Jiujialing. <bold>A</bold> Dorsal habitus <bold>B</bold> Lateral habitus.</p></caption><graphic xmlns:xlink="http://www.w3.org/1999/xlink" xlink:href="ZooKeys-300-001-g033.jpg" position="float" orientation="portrait" xlink:type="simple"/></fig><fig id="F34" position="float" orientation="portrait"><label>Plate 34.</label><caption><p><italic><tp:taxon-name>Macroteleia indica</tp:taxon-name></italic> Saraswat &amp; Sharma, female from Hainan, Baisha, Mt. Jiujialing. <bold>A</bold> Head, anterior view <bold>B</bold> Head and mesosoma, dorsal view <bold>C</bold> Head and mesosoma, lateral view <bold>D</bold> Metasoma, dorsal view.</p></caption><graphic xmlns:xlink="http://www.w3.org/1999/xlink" xlink:href="ZooKeys-300-001-g034.jpg" position="float" orientation="portrait" xlink:type="simple"/></fig><fig id="F35" position="float" orientation="portrait"><label>Plate 35.</label><caption><p><italic><tp:taxon-name>Macroteleia indica</tp:taxon-name></italic> Saraswat &amp; Sharma, male from Hainan, Baisha, Mt. Jiujialing. <bold>A</bold> Dorsal habitus <bold>B</bold> Apex of metasoma, dorsal view <bold>C</bold> Apex of metasoma, lateral view.</p></caption><graphic xmlns:xlink="http://www.w3.org/1999/xlink" xlink:href="ZooKeys-300-001-g035.jpg" position="float" orientation="portrait" xlink:type="simple"/></fig></tp:treatment-sec><tp:treatment-sec sec-type="Diagnosis"><title>Diagnosis.</title><p>This species is similar to <italic><tp:taxon-name>Macroteleia flava</tp:taxon-name></italic> in body shape and color, but can be distinguished by its smaller size and its T5 distinctly wider than long (T5 distinctly longer than wide in <italic><tp:taxon-name>Macroteleia flava</tp:taxon-name></italic>).</p></tp:treatment-sec><tp:treatment-sec sec-type="Distribution"><title>Distribution.</title><p>China (Zhejiang, Taiwan, Fujian, Hunan, Guangdong, Hainan, Guangxi, Yunnan); India; Vietnam. Link to distribution map [<ext-link xmlns:xlink="http://www.w3.org/1999/xlink" ext-link-type="uri" xlink:href="http://hol.osu.edu/map-large.html?id=4819" xlink:type="simple">http://hol.osu.edu/map-large.html?id=4819</ext-link>].</p><!--PageBreak--></tp:treatment-sec><tp:treatment-sec sec-type="Material examined"><title>Material examined.</title><p><!--PageBreak--><italic>Holotype</italic> of <italic><tp:taxon-name>Macroteleia indica</tp:taxon-name></italic>, ♀: <bold>INDIA</bold>: “North-Bengal Survey, School of Entomology, St. John’s College, Agra-282002, India, 16.1. Alipur Duar, M.S. Mani &amp; Party, 1–19.IV.1976”, “Holotype”, “<italic><tp:taxon-name>Macroteleia indica</tp:taxon-name></italic> Sharma, NO. SA+1, ♀” (deposited in USNM). <italic>Holotype</italic> of <italic><tp:taxon-name>Macroteleia cebes</tp:taxon-name></italic>, ♀, <bold>VIETNAM</bold>: “Thuong Tien, HSB [=Hoa Binh], rice field, 8.XI.1978, Lê Xuan Hue”, “Holotypus ♀ <italic><tp:taxon-name>Macroteleia cebes</tp:taxon-name></italic> Kozlov et Lê 84” (deposited in IEBR). <italic>Holotype</italic> of <italic><tp:taxon-name>Macroteleia dones</tp:taxon-name></italic>, ♀, <bold>VIETNAM</bold>: “Suoi Trai, Tra Mi, QN-DN [=Quang Nam-Da Nang], on grass in forest, 17.IV.1983, Lê Xuan Hue”, “Holotypus ♀ <italic><tp:taxon-name>Macroteleia dones</tp:taxon-name></italic> Kozlov et Lê 84” (deposited in IEBR). <italic>Paratypes</italic> of <italic><tp:taxon-name>Macroteleia dones</tp:taxon-name></italic>, 1 ♀, <bold>VIETNAM</bold>: “next to An Khe, on grass in forest, 4.XII.1978, Lê Xuan Hue” (IEBR); 1 ♂, “Son La Province, on grass, 2.V.1986, V. Triapitzin”, “Paratypus <italic><tp:taxon-name>Macroteleia dones</tp:taxon-name></italic> sp. n.” (IEBR).</p><p><!--PageBreak-->Other material. <bold>CHINA</bold>: 3 ♀ + 2 ♂, Zhejiang, Hangzhou, West Lake, <named-content xmlns:xlink="http://www.w3.org/1999/xlink" content-type="dwc:verbatimCoordinates" xlink:type="simple">30°15'N, 120°07'E</named-content>, 25.VIII.2003, Qiong Wu, SCAU 000367–000371 (SCAU); 1 ♀, Fujian, Mt. Wuyi, <named-content xmlns:xlink="http://www.w3.org/1999/xlink" content-type="dwc:verbatimCoordinates" xlink:type="simple">27°43'N, 117°42'E</named-content>, 22–25.VIII.2007, Jie Zeng, SCAU 000372 (SCAU); 1 ♂, Taiwan, Kenting National Park, <named-content xmlns:xlink="http://www.w3.org/1999/xlink" content-type="dwc:verbatimCoordinates" xlink:type="simple">21°57'N, 120°48'E</named-content>, 31.V.2011, sweeping, Pu Tang, SCAU 000373 (SCAU); 1 ♀, Hunan, Changsha, <named-content xmlns:xlink="http://www.w3.org/1999/xlink" content-type="dwc:verbatimCoordinates" xlink:type="simple">28°13'N, 112°55'E</named-content>, 27.IX.1980, Xinwang Tong, SCAU 000374 (SCAU); 1 ♀, Guangdong, Chebaling National Nature Reserve, <named-content xmlns:xlink="http://www.w3.org/1999/xlink" content-type="dwc:verbatimCoordinates" xlink:type="simple">24°43'N, 114°14'E</named-content>, 25.V.2003, Jingxian Liu, SCAU 000375 (SCAU); 1 ♀ + 2 ♂, Guangdong, Chebaling National Nature Reserve, <named-content xmlns:xlink="http://www.w3.org/1999/xlink" content-type="dwc:verbatimCoordinates" xlink:type="simple">24°43'N, 114°14'E</named-content>, 21–23.VIII.2003, Jingxian Liu, SCAU 000376–000378 (SCAU); 1 ♂, Guangdong, Zijin County, Linjiang Town, <named-content xmlns:xlink="http://www.w3.org/1999/xlink" content-type="dwc:verbatimCoordinates" xlink:type="simple">23°39'N, 114°41'E</named-content>, 1.VIII.2003, Jingxian Liu, SCAU 000379 (SCAU); 1 ♀ + 1 ♂, Guangdong, Meizhou, Fenxi Forestry Farm, <named-content xmlns:xlink="http://www.w3.org/1999/xlink" content-type="dwc:verbatimCoordinates" xlink:type="simple">24°38'N, 116°47'E</named-content>, <!--PageBreak-->28.VII.2003, Jianuan Zhou, SCAU 000380, 000381 (SCAU); 1 ♀, Guangdong, Qimuzhang Nature Reserve, <named-content xmlns:xlink="http://www.w3.org/1999/xlink" content-type="dwc:verbatimCoordinates" xlink:type="simple">23°46'N, 115°18'E</named-content>, 31.VII.2003, Jingxian Liu, SCAU 000382 (SCAU); 1 ♀ + 1 ♂, Guangdong, Xinfeng, Mt. Yunji, <named-content xmlns:xlink="http://www.w3.org/1999/xlink" content-type="dwc:verbatimCoordinates" xlink:type="simple">24°04'N, 114°10'E</named-content>, 19.VII.2003, Yanxia Song, SCAU 000383, 000384 (SCAU); 1 ♀, Guangdong, Mt. Nankun, <named-content xmlns:xlink="http://www.w3.org/1999/xlink" content-type="dwc:verbatimCoordinates" xlink:type="simple">23°37.941'N, 113°50.182'E</named-content>, 14.VII.2003, Jingxian Liu, SCAU 000385 (SCAU); 2 ♂, Guangdong, Mt. Nankun, <named-content xmlns:xlink="http://www.w3.org/1999/xlink" content-type="dwc:verbatimCoordinates" xlink:type="simple">23°37.941'N, 113°50.182'E</named-content>, 2.VII.2005, Zaifu Xu, SCAU 000386, 000387 (SCAU); 2 ♀, Guangdong, Mt. Nankun, <named-content xmlns:xlink="http://www.w3.org/1999/xlink" content-type="dwc:verbatimCoordinates" xlink:type="simple">23°37.941'N, 113°50.182'E</named-content>, 23.V.2010, Zaifu Xu, SCAU 000388, 000389 (SCAU); 1 ♀ + 1 ♂, Guangdong, Mt. Nankun, <named-content xmlns:xlink="http://www.w3.org/1999/xlink" content-type="dwc:verbatimCoordinates" xlink:type="simple">23°37.941'N, 113°50.182'E</named-content>, 25–30.VII.2010, yellow pan trap, Huayan Chen, SCAU 000390, 000391 (SCAU); 1 ♀, Guangdong, Mt. Nankun, <named-content xmlns:xlink="http://www.w3.org/1999/xlink" content-type="dwc:verbatimCoordinates" xlink:type="simple">23°37.941'N, 113°50.182'E</named-content>, 540 m, 4.VI.2011, yellow pan trap, Huayan Chen, SCAU 000392 (SCAU); 4 ♀, Guangdong, Zhaoqing, Xiwanggu, <named-content xmlns:xlink="http://www.w3.org/1999/xlink" content-type="dwc:verbatimCoordinates" xlink:type="simple">23°13'N, 112°31'E</named-content>, 2–6.VIII.2010, sweeping, Huayan Chen, SCAU 000393–000396 (SCAU); 1 ♀ + 1 ♂, Guangdong, Zhaoqing, Xiwanggu, <named-content xmlns:xlink="http://www.w3.org/1999/xlink" content-type="dwc:verbatimCoordinates" xlink:type="simple">23°13'N, 112°31'E</named-content>, 2–6.VIII.2010, yellow pan trap, Huayan Chen, SCAU 000397, 000398 (SCAU); 1 ♀, Guangdong, Guangzhou, Zengcheng, <named-content xmlns:xlink="http://www.w3.org/1999/xlink" content-type="dwc:verbatimCoordinates" xlink:type="simple">23°14'N, 113°38'E</named-content>, 15.XI.2010, Huiting Chen, SCAU 000399 (SCAU); 1 ♀ + 2 ♂, Guangdong, Guangzhou, Tianlu Lake, <named-content xmlns:xlink="http://www.w3.org/1999/xlink" content-type="dwc:verbatimCoordinates" xlink:type="simple">23°13'N, 113°25'E</named-content>, 6.X.2002, Zaifu Xu, SCAU 000400–000402 (SCAU); 1 ♀ + 1 ♂, Guangdong, Guangzhou, Tianlu Lake, <named-content xmlns:xlink="http://www.w3.org/1999/xlink" content-type="dwc:verbatimCoordinates" xlink:type="simple">23°13'N, 113°25'E</named-content>, 24.VI.2003, Jingxian Liu, SCAU 000403, 000404 (SCAU); 1 ♂, Guangdong, Guangzhou, Liuxihe, <named-content xmlns:xlink="http://www.w3.org/1999/xlink" content-type="dwc:verbatimCoordinates" xlink:type="simple">23°44'N, 113°47'E</named-content>, 1–4.VI.2003, Zaifu Xu, SCAU 000405 (SCAU); 1 ♂, Guangdong, Suixi County, Huanglue Town, <named-content xmlns:xlink="http://www.w3.org/1999/xlink" content-type="dwc:verbatimCoordinates" xlink:type="simple">21°20.36'N, 110°18.61'E</named-content>, 25.IX.2010, yellow pan trap, Huayan Chen, SCAU 000406 (SCAU); 2 ♀ + 1 ♂, Hainan, Mt. Yinggeling, <named-content xmlns:xlink="http://www.w3.org/1999/xlink" content-type="dwc:verbatimCoordinates" xlink:type="simple">18°49´N, 109°11'E</named-content>, 24–25.V.2007, Jingxian Liu, SCAU 000407–000409 (SCAU); 3 ♀, Hainan, Mt. Yinggeling, <named-content xmlns:xlink="http://www.w3.org/1999/xlink" content-type="dwc:verbatimCoordinates" xlink:type="simple">18°49'N, 109°11'E</named-content>, 22–25.V.2007, Jie Zeng, SCAU 000410–000412 (SCAU); 2 ♀, Hainan, Mt. Yinggeling, <named-content xmlns:xlink="http://www.w3.org/1999/xlink" content-type="dwc:verbatimCoordinates" xlink:type="simple">18°49´N, 109°11'E</named-content>, 23–25.V.2007, Bin Xiao, SCAU 000413, 000414 (SCAU); 1 ♀, Hainan, Mt. Yinggeling, <named-content xmlns:xlink="http://www.w3.org/1999/xlink" content-type="dwc:verbatimCoordinates" xlink:type="simple">18°49´N, 109°11'E</named-content>, 28.V.2007, Liqiong Weng, SCAU 000415 (SCAU); 1 ♀, Hainan, Mt. Yinggeling, <named-content xmlns:xlink="http://www.w3.org/1999/xlink" content-type="dwc:verbatimCoordinates" xlink:type="simple">18°49'N, 109°11'E</named-content>, 18.X.2007, Jingxian Liu, SCAU 000416 (SCAU); 3 ♀ + 1 ♂, Hainan, Mt. Yinggeling, <named-content xmlns:xlink="http://www.w3.org/1999/xlink" content-type="dwc:verbatimCoordinates" xlink:type="simple">18°49'N, 109°11'E</named-content>, 16–20.XI.2008, Huayan Chen, SCAU 000417–000420 (SCAU); 1 ♂, Hainan, Mt. Yinggeling, <named-content xmlns:xlink="http://www.w3.org/1999/xlink" content-type="dwc:verbatimCoordinates" xlink:type="simple">18°49'N, 109°11'E</named-content>, 18.XI.2008, Jiangli Tang, SCAU 000421 (SCAU); 5 ♀ + 7 ♂, Hainan, Mt. Yinggeling, <named-content xmlns:xlink="http://www.w3.org/1999/xlink" content-type="dwc:verbatimCoordinates" xlink:type="simple">18°49'N, 109°11'E</named-content>, 17–20.VII.2010, Huayan Chen, SCAU 000422–000433 (SCAU); 4 ♀ + 5 ♂, Hainan, Baisha, Mt. Jiujialing, <named-content xmlns:xlink="http://www.w3.org/1999/xlink" content-type="dwc:verbatimCoordinates" xlink:type="simple">19°14'N, 109°24'E</named-content>, 18.VII.2010, sweeping, Huayan Chen, SCAU 000434–000442 (SCAU); 2 ♀ + 1 ♂, Hainan, Baisha, Mt. Jiujialing, <named-content xmlns:xlink="http://www.w3.org/1999/xlink" content-type="dwc:verbatimCoordinates" xlink:type="simple">19°14'N, 109°24'E</named-content>, 17.VII.2010, yellow pan trap, Huayan Chen, SCAU 000443–000445 (SCAU); 8 ♀ + 4 ♂, Hainan, Wuzhishan National Nature Reserve, <named-content xmlns:xlink="http://www.w3.org/1999/xlink" content-type="dwc:verbatimCoordinates" xlink:type="simple">18°51'N, 109°39'E</named-content>, 16–18.V.2007, Jingxian Liu, SCAU 000446–000457 (SCAU); 1 ♀ + 2 ♂, Hainan, Wuzhishan National Nature Reserve, <named-content xmlns:xlink="http://www.w3.org/1999/xlink" content-type="dwc:verbatimCoordinates" xlink:type="simple">18°51'N, 109°39'E</named-content>, 16–18.V.2007, Jie Zeng, SCAU 000458–000460 (SCAU); 1 ♂, Hainan, Wuzhishan National Nature Reserve, <named-content xmlns:xlink="http://www.w3.org/1999/xlink" content-type="dwc:verbatimCoordinates" xlink:type="simple">18°51'N, 109°39'E</named-content>, 29.X.2007, Jingxian Liu, SCAU 000461 (SCAU); 2 ♀, Hainan, Wuzhishan National Nature Reserve, <named-content xmlns:xlink="http://www.w3.org/1999/xlink" content-type="dwc:verbatimCoordinates" xlink:type="simple">18°51'N, 109°39'E</named-content>, 28–30.X.2007, Jiemin Yao, SCAU 000462, 000463 (SCAU); 1 ♂, Hainan, Bawangling National Nature Reserve, <named-content xmlns:xlink="http://www.w3.org/1999/xlink" content-type="dwc:verbatimCoordinates" xlink:type="simple">19°07'N, 109°03'E</named-content>, 9.VI.2007, Jie <!--PageBreak-->Zeng, SCAU 000464 (SCAU); 1 ♂, Hainan, Bawangling National Nature Reserve, <named-content xmlns:xlink="http://www.w3.org/1999/xlink" content-type="dwc:verbatimCoordinates" xlink:type="simple">19°07'N, 109°03'E</named-content>, 1.V.2008, Chundan Hong, SCAU 000465 (SCAU); 2 ♀, Hainan, Jianfengling National Nature Reserve, <named-content xmlns:xlink="http://www.w3.org/1999/xlink" content-type="dwc:verbatimCoordinates" xlink:type="simple">18°41'N, 108°49'E</named-content>, 4.V.2008, Huayan Chen, SCAU 000466, 000467 (SCAU); 1 ♂, Hainan, Jianfengling National Nature Reserve, <named-content xmlns:xlink="http://www.w3.org/1999/xlink" content-type="dwc:verbatimCoordinates" xlink:type="simple">18°41'N, 108°49'E</named-content>, 12–14.VII.2008, Jingxian Liu, SCAU 000468 (SCAU); 1 ♀, Hainan, Mt. Diaoluo, <named-content xmlns:xlink="http://www.w3.org/1999/xlink" content-type="dwc:verbatimCoordinates" xlink:type="simple">18°39'N, 109°53'E</named-content>, 28.V–1.VI.2007, Jie Zeng, SCAU 000469 (SCAU); 5 ♀ + 5 ♂, Hainan, Mt. Diaoluo, <named-content xmlns:xlink="http://www.w3.org/1999/xlink" content-type="dwc:verbatimCoordinates" xlink:type="simple">18°39'N, 109°53'E</named-content>, 12–13.VII.2010, sweeping, Huayan Chen, SCAU 000470–000479 (SCAU); 1 ♀, Hainan, Sanya, Yacheng County, <named-content xmlns:xlink="http://www.w3.org/1999/xlink" content-type="dwc:verbatimCoordinates" xlink:type="simple">18°22'N, 109°10'E</named-content>, 21.XI.2008, Manman Wang, SCAU 000480 (SCAU); 1 ♂, Guangxi, Longshan Nature Reserve, <named-content xmlns:xlink="http://www.w3.org/1999/xlink" content-type="dwc:verbatimCoordinates" xlink:type="simple">23°24.73'N, 108°31.92'E</named-content>, 370m, 1.VII–2.VII.2011, yellow pan trap, Zaifu Xu, SCAU 000481 (SCAU); 2 ♂, Guangxi, Longshan <!--PageBreak-->Nature Reserve, <named-content xmlns:xlink="http://www.w3.org/1999/xlink" content-type="dwc:verbatimCoordinates" xlink:type="simple">23°24.73'N, 108°31.92'E</named-content>, 370m, 1–2.VII.2011, sweeping, Huiting Chen, SCAU 000482, 000483 (SCAU); 3 ♀ + 2 ♂, Yunnan, Gejiu, Manhao Town, <named-content xmlns:xlink="http://www.w3.org/1999/xlink" content-type="dwc:verbatimCoordinates" xlink:type="simple">23°01'N, 103°20'E</named-content>, 23.VII.2003, Jingxian Liu, SCAU 000484–000488 (SCAU); 1 ♀, Yunnan, Dehong County, Nabang Town, <named-content xmlns:xlink="http://www.w3.org/1999/xlink" content-type="dwc:verbatimCoordinates" xlink:type="simple">24°43'N, 97°34'E</named-content>, 15.V.2009, Manman Wang, SCAU 000489 (SCAU); 2 ♀, Yunnan, Xishuangbanna Primeval Forest Park, <named-content xmlns:xlink="http://www.w3.org/1999/xlink" content-type="dwc:verbatimCoordinates" xlink:type="simple">22°01'N, 100°52'E</named-content>, 30.VII.2003, Long Hu, SCAU 000490, 000491 (SCAU); 2 ♀ + 2 ♂, Yunnan, Hekou County, Nanxi Town, <named-content xmlns:xlink="http://www.w3.org/1999/xlink" content-type="dwc:verbatimCoordinates" xlink:type="simple">22°37'N, 103°56'E</named-content>, 20.VII.2003, Long Hu, SCAU 000492–000495 (SCAU).</p><!--PageBreak--></tp:treatment-sec><ref-list><ref id="B73"><mixed-citation xmlns:xlink="http://www.w3.org/1999/xlink" xlink:type="simple"><person-group><name name-style="western"><surname>Saraswat</surname><given-names>GG</given-names></name><name name-style="western"><surname>Sharma</surname><given-names>SK</given-names></name></person-group> (<year>1978</year>) <article-title>On some Scelionidae (Hymenoptera: Proctotrupoidea) from India. Memoirs of the School of Entomology, St.</article-title><source>John’s College</source><volume>5</volume>: <fpage>1</fpage>-<lpage>46</lpage>.</mixed-citation></ref><ref id="B50"><mixed-citation xmlns:xlink="http://www.w3.org/1999/xlink" xlink:type="simple"><person-group><name name-style="western"><surname>Mani</surname><given-names>MS</given-names></name><name name-style="western"><surname>Sharma</surname><given-names>SK</given-names></name></person-group> (<year>1982</year>) <article-title>Proctotrupoidea (Hymenoptera) from India. A review.</article-title><source>Oriental Insects</source><volume>16</volume>: <fpage>135</fpage>-<lpage>258</lpage>. doi: <ext-link ext-link-type="uri" xlink:href="http://dx.doi.org/10.1080/00305316.1982.10434314" xlink:type="simple">10.1080/00305316.1982.10434314</ext-link></mixed-citation></ref><ref id="B72"><mixed-citation xmlns:xlink="http://www.w3.org/1999/xlink" xlink:type="simple"><person-group><name name-style="western"><surname>Saraswat</surname><given-names>GG</given-names></name></person-group> (<year>1982</year>) <article-title>Some Indian Proctotrupoidea (Hymenoptera: Scelionidae).</article-title><source>Records of the Zoological Survey of India</source><volume>79</volume>: <fpage>343</fpage>-<lpage>358</lpage>.</mixed-citation></ref><ref id="B47"><mixed-citation xmlns:xlink="http://www.w3.org/1999/xlink" xlink:type="simple"><person-group><name name-style="western"><surname>Lê</surname><given-names>XH</given-names></name></person-group> (<year>2000</year>) <source>Egg-parasites of family Scelionidae (Hymenoptera). Fauna of Vietnam, vol. 3. Science and Technics Publishing House, Hanoi. 386 pp.</source></mixed-citation></ref></ref-list></tp:taxon-treatment>
