# Supplementary material for: The genus Macroteleia Westwood (Hymenoptera, Platygastridae s. l., Scelioninae) from China
Source: Zookeys. 2013 May 15;(300):1–98. doi: 10.3897/zookeys.300.4934 (PMC3689101; doi:10.3897/zookeys.300.4934)
Supplement: XML Treatment for Macroteleia lamba [file zookeys.300.4934-treatment10.xml]

<!DOCTYPE tp:taxon-treatment
  PUBLIC "-//TaxonX//DTD Taxonomic Treatment Publishing DTD v0 20100105//EN" "tax-treatment-NSO.dtd">
<tp:taxon-treatment xmlns:tp="http://www.plazi.org/taxpub"><tp:treatment-meta><mixed-citation publication-type="journal"><person-group><name><surname>Chen</surname><given-names>Hua-yan</given-names></name><name><surname>Johnson</surname><given-names>Norman F.</given-names></name><name><surname>Masner</surname><given-names>Lubomír</given-names></name><name><surname>Xu</surname><given-names>Zai-fu</given-names></name></person-group><article-title>The genus 
                    <italic>Macroteleia</italic> Westwood (Hymenoptera, Platygastridae 
                    <italic>s. l.</italic>, Scelioninae) from China</article-title><source>Zookeys</source><day>15</day><month>5</month><year>2013</year><volume>2013</volume><issue>300</issue><fpage>1</fpage><lpage>98</lpage><pub-id pub-id-type="doi">10.3897/zookeys.300.4934</pub-id></mixed-citation></tp:treatment-meta><tp:nomenclature><tp:taxon-name>
                        <tp:taxon-name-part taxon-name-part-type="genus">Macroteleia</tp:taxon-name-part>
                        <tp:taxon-name-part taxon-name-part-type="species">lamba</tp:taxon-name-part>
                    <object-id xmlns:xlink="http://www.w3.org/1999/xlink" xlink:type="simple">http://species-id.net/wiki/Macroteleia_lamba</object-id>
								</tp:taxon-name><tp:taxon-authority>Saraswat &amp; Sharma</tp:taxon-authority><xref ref-type="fig" rid="F36">Plates 36</xref><xref ref-type="fig" rid="F41">–41</xref><tp:nomenclature-citation-list><tp:nomenclature-citation><tp:taxon-name>Macroteleia lamba</tp:taxon-name><comment><xref ref-type="bibr" rid="B73">Saraswat and Sharma 1978</xref>: 13 (original description); <xref ref-type="bibr" rid="B50">Mani and Sharma 1982</xref>: 172 (description); Mukerjee 1994: 4 (variation); <xref ref-type="bibr" rid="B47">Lê 2000</xref>: 53, 61 (description, keyed, type information); <xref ref-type="bibr" rid="B70">Rajmohana 2006</xref>: 127 (description); Rajmohana 2007: 64 (description).</comment></tp:nomenclature-citation><tp:nomenclature-citation><tp:taxon-name>Macroteleia dores</tp:taxon-name><comment><xref ref-type="bibr" rid="B47">Lê 2000</xref>: 53, 58, 333 (original description, keyed), <bold>syn. n.</bold></comment></tp:nomenclature-citation></tp:nomenclature-citation-list></tp:nomenclature><tp:treatment-sec sec-type="Description"><title>Description.</title><p><italic>Female</italic>. Body length 3.33–5.26 mm (n=18).</p><p><italic>Color</italic>. Body black; mandible dark brown; palpi yellow; legs pale brown throughout; A1 brown, A2–A5 dark brown, remainder of antenna black; fore wing hyaline.</p><p><italic>Head</italic>. Transverse in dorsal view, 1.24–1.36× as wide as long, slightly wider than mesosoma; lateral ocellus contiguous with inner orbit of compound eye; POL 1.31–1.58× LOL; occipital carina continuous medially, irregularly crenulate throughout; central keel absent or weakly developed above interantennal process (<xref ref-type="fig" rid="F37">Plates 37A</xref>, <xref ref-type="fig" rid="F38">38C</xref>, <xref ref-type="fig" rid="F40">40A</xref>); medial frons obliquely strigose ventrally, irregularly smooth dorsally; ventrolateral frons punctate rugose; frons below median ocellus densely punctate, interspaces coriaceous; ocellar triangle coriaceous, with scattered punctures; posterior vertex punctate reticulate; gena coarsely punctate rugose; length of A3 equal to length of A2.</p><p><italic>Mesosoma</italic>. Cervical pronotal area densely punctate; dorsal pronotal area areolate; lateral pronotal area rugulose anteriorly, punctate rugulose posteriorly; netrion punctate rugulose; notaulus deep, distinctly foveolate; middle lobe of mesoscutum densely punctate, becoming denser anteriorly and at posterior end; lateral lobes of mesoscutum densely punctate, interspaces in part coriaceous; mesoscutellum densely punctate throughout; Metascutellum triangular (<xref ref-type="fig" rid="F37">Plates 37B</xref>, <xref ref-type="fig" rid="F38">38D</xref>, <xref ref-type="fig" rid="F40">40B</xref>), strongly produced medially, extending into space between propodeal lobes; propodeum narrowly divided into two subtriangular lobes (<xref ref-type="fig" rid="F37">Plates 37B</xref>, <xref ref-type="fig" rid="F38">38D</xref>, <xref ref-type="fig" rid="F40">40B</xref>), each side with several irregular longitudinal carinae medially, otherwise punctate rugulose; upper mesepisternum with a row of robust longitudinal carinae below subalar pit; lower mesepisternum punctate rugulose; mesopleural depression smooth (<xref ref-type="fig" rid="F37">Plates 37C</xref>, <xref ref-type="fig" rid="F38">38E</xref>, <xref ref-type="fig" rid="F40">40C</xref>); metapleuron longitudinally striate throughout.</p><p><italic>Legs</italic>. Slender; hind femur weakly swollen, 4.00–5.00× as long as its maximum width; hind tibia without spines over outer surface; hind basitarsus 11.00–11.80× as long as its maximum width.</p><p><italic>Wings</italic>. Apex of fore wing extending from as far as anterior third to posterior margin of T4; R 1.62–2.44× as long as r-rs, R1 1.91–2.24× length of R.</p><p><!--PageBreak--><italic>Metasoma</italic>. Posterior margin of transverse sulcus on T2 straight or slightly convex (<xref ref-type="fig" rid="F37">Plates 37D</xref>, <xref ref-type="fig" rid="F38">38F</xref>, <xref ref-type="fig" rid="F40">40D</xref>); sublateral tergal carinae developed on T1–T3; T1–T3 densely longitudinally striate medially, with scattered delicate punctures in interstices, punctate rugulose laterally; T4–T5 densely longitudinally striate throughout, with delicate punctures in interstices; T6 finely punctate dorsally, densely longitudinally striate laterally, with scattered small punctures in interstices; length of T3 0.91–1.15× length of T6; T5 distinctly longer than wide; S2–S6 densely longitudinally striate, with delicate punctures in interstices; prominent longitudinal median carina present on S2–S5.</p><p><italic>Male</italic>. Differing from female as follows: body length 3.57–5.26 mm (n=6); A1 brown, remainder of antenna dark brown to black; hind coxa blackish; metascutellum distinctly transverse (<xref ref-type="fig" rid="F41">Plate 41A</xref>), posterior margin slightly pointed medially, longitudinally carinate; propodeum continuous medially, not divided into two separated lobes, posterior margin narrowly notched medially, each side with several irregular longitudinal carinae medially, otherwise punctate rugulose, covered by dense, recumbent, white setae; T1 sparsely longitudinally striate medially, with rugulose sculpture in interstices anteriorly, punctate rugulose laterally; T2–T3 densely longitudinally striate medially, with numerous delicate punctures in interstices, punctate rugulose laterally; T4–T5 densely longitudinally striate throughout, with numerous delicate punctures in interstices; T6–T7 longitudinally punctate rugulose; T6 distinctly longer than wide; length of T6 1.07–1.18× length of T7; T7 subtriangular, apex pointed (<xref ref-type="fig" rid="F41">Plate 41B</xref>); length of T7 2.15–2.53× length of S7; S7 longitudinally punctate rugulose; prominent longitudinal median carina present on S2–S6.</p><fig id="F36" position="float" orientation="portrait"><label>Plate 36.</label><caption><p><italic><tp:taxon-name>Macroteleia lamba</tp:taxon-name></italic> Saraswat &amp; Sharma, holotype, female. <bold>A</bold> Dorsal habitus <bold>B</bold> Lateral habitus.</p></caption><graphic xmlns:xlink="http://www.w3.org/1999/xlink" xlink:href="ZooKeys-300-001-g036.jpg" position="float" orientation="portrait" xlink:type="simple"/></fig><fig id="F37" position="float" orientation="portrait"><label>Plate 37.</label><caption><p><italic><tp:taxon-name>Macroteleia lamba</tp:taxon-name></italic> Saraswat &amp; Sharma, holotype, female. <bold>A</bold> Head, anterior view <bold>B</bold> Head and mesosoma, dorsal view <bold>C</bold> Head and mesosoma, lateral view <bold>D</bold> Metasoma, dorsal view <bold>E</bold> Fore and hind wing.</p></caption><graphic xmlns:xlink="http://www.w3.org/1999/xlink" xlink:href="ZooKeys-300-001-g037.jpg" position="float" orientation="portrait" xlink:type="simple"/></fig><fig id="F38" position="float" orientation="portrait"><label>Plate 38.</label><caption><p><italic><tp:taxon-name>Macroteleia dores</tp:taxon-name></italic> Kozlov &amp; Lê, holotype, female. <bold>A</bold> Dorsal habitus <bold>B</bold> Lateral habitus <bold>C</bold> Head, anterior view <bold>D</bold> Head and mesosoma, dorsal view <bold>E</bold> Head and mesosoma, lateral view <bold>F</bold> Metasoma, dorsal view.</p></caption><graphic xmlns:xlink="http://www.w3.org/1999/xlink" xlink:href="ZooKeys-300-001-g038.jpg" position="float" orientation="portrait" xlink:type="simple"/></fig><fig id="F39" position="float" orientation="portrait"><label>Plate 39.</label><caption><p><italic><tp:taxon-name>Macroteleia lamba</tp:taxon-name></italic> Saraswat &amp; Sharma, female from Yunnan, Jinggu County, Weiyuan Town. <bold>A</bold> Dorsal habitus <bold>B</bold> Lateral habitus.</p></caption><graphic xmlns:xlink="http://www.w3.org/1999/xlink" xlink:href="ZooKeys-300-001-g039.jpg" position="float" orientation="portrait" xlink:type="simple"/></fig><fig id="F40" position="float" orientation="portrait"><label>Plate 40.</label><caption><p><italic><tp:taxon-name>Macroteleia lamba</tp:taxon-name></italic> Saraswat &amp; Sharma, female from Yunnan, Jinggu County, Weiyuan Town. <bold>A</bold> Head, anterior view <bold>B</bold> Head and mesosoma, dorsal view <bold>C</bold> Head and mesosoma, lateral view <bold>D</bold> Metasoma, dorsal view.</p></caption><graphic xmlns:xlink="http://www.w3.org/1999/xlink" xlink:href="ZooKeys-300-001-g040.jpg" position="float" orientation="portrait" xlink:type="simple"/></fig><fig id="F41" position="float" orientation="portrait"><label>Plate 41.</label><caption><p><italic><tp:taxon-name>Macroteleia lamba</tp:taxon-name></italic> Saraswat &amp; Sharma, male from Guangdong, Zijin County, Linjiang Town. <bold>A</bold> Dorsal habitus <bold>B</bold> Apex of metasoma, dorsal view <bold>C</bold> Apex of metasoma, lateral view.</p></caption><graphic xmlns:xlink="http://www.w3.org/1999/xlink" xlink:href="ZooKeys-300-001-g041.jpg" position="float" orientation="portrait" xlink:type="simple"/></fig><!--PageBreak--></tp:treatment-sec><tp:treatment-sec sec-type="Distribution"><title>Distribution.</title><p>China (Guangdong, Hainan, Yunnan); India; Vietnam; Thailand. Link to distribution map [<ext-link xmlns:xlink="http://www.w3.org/1999/xlink" ext-link-type="uri" xlink:href="http://hol.osu.edu/map-large.html?id=4825" xlink:type="simple">http://hol.osu.edu/map-large.html?id=4825</ext-link>].</p></tp:treatment-sec><tp:treatment-sec sec-type="Material examined"><title>Material examined.</title><p><!--PageBreak--><italic>Holotype</italic> of <italic><tp:taxon-name>Macroteleia lamba</tp:taxon-name></italic>, ♀: <bold>INDIA</bold>: “Coorg Survey, School of Entomology, St. John’s College, Agra-282002, India, 18.1. Kasaragod, M.S. Mani &amp; Party, 31.III–1–3.IV.1977”, “Holotype”, “<italic><tp:taxon-name>Macroteleia lamba</tp:taxon-name></italic> Saraswat, $” (deposited in USNM). <italic>Holotype</italic> of <italic><tp:taxon-name>Macroteleia dores</tp:taxon-name></italic>, $: <bold>VIETNAM</bold>: “Buon Luoi, grass, 16.VI.1982”, “Holotypus ♀ <italic><tp:taxon-name>Macroteleia dores</tp:taxon-name></italic> Kozlov et Lê 84” (deposited in IEBR). <italic>Paratype</italic> of <italic><tp:taxon-name>Macroteleia dores</tp:taxon-name></italic>, 1 ♂, <bold>VIETNAM</bold>: “Buon Luoi, GL-KT [=Gia Lai-Kon Tum], grass, 14.VII.1981”, “Paratypus ♂ <italic><tp:taxon-name>Macroteleia dores</tp:taxon-name></italic> sp. n. Kozlov et Lê” (IEBR).</p><!--PageBreak--></tp:treatment-sec><tp:treatment-sec sec-type="Other material"><title>Other material.</title><p><bold>CHINA</bold>: 1 ♂, Guangdong, Chebaling National Nature Reserve, <named-content xmlns:xlink="http://www.w3.org/1999/xlink" content-type="dwc:verbatimCoordinates" xlink:type="simple">24°43'N, 114°14'E</named-content>, 10.VII.2003, Zaifu Xu, SCAU 000118 (SCAU); 4 ♀, Guangdong, Chebaling National Nature Reserve, <named-content xmlns:xlink="http://www.w3.org/1999/xlink" content-type="dwc:verbatimCoordinates" xlink:type="simple">24°43'N, 114°14'E</named-content>, 21–23.VIII.2003, Jingxian Liu, SCAU 000119–000122 (SCAU); 1 ♀, Guangdong, Nanling National Nature Reserve, <named-content xmlns:xlink="http://www.w3.org/1999/xlink" content-type="dwc:verbatimCoordinates" xlink:type="simple">24°54'N, 113°00'E</named-content>, 11.IX.2004, Yanjing Wen, SCAU 000123 (SCAU); 1 ♀, Guangdong, Qimuzhang Nature Reserve, <named-content xmlns:xlink="http://www.w3.org/1999/xlink" content-type="dwc:verbatimCoordinates" xlink:type="simple">23°46'N, 115°18'E</named-content>, 31.VII.2003, Jingxian Liu, SCAU 000124 (SCAU); 1 ♂, Guangdong, Zijin County, Linjiang Town, <named-content xmlns:xlink="http://www.w3.org/1999/xlink" content-type="dwc:verbatimCoordinates" xlink:type="simple">23°39'N, 114°41'E</named-content>, 28.VII.2003, Jingxian Liu, SCAU 000125 (SCAU); 3 ♀ + 3 ♂, Guangdong, Zijin County, Linjiang Town, <named-content xmlns:xlink="http://www.w3.org/1999/xlink" content-type="dwc:verbatimCoordinates" xlink:type="simple">23°39'N, 114°41'E</named-content>, 1.VIII.2003, Jingxian Liu, SCAU 000126–000131 (SCAU); 1 ♀, Guangdong, paddy field, Zhuhai, Doumen, <named-content xmlns:xlink="http://www.w3.org/1999/xlink" content-type="dwc:verbatimCoordinates" xlink:type="simple">22°33.366'N, 113°13.297'E</named-content>, 11.IX.2010, Xin Yuan, SCAU 000132 (SCAU); 1 ♀, Hainan, Mt. Yinggeling, <named-content xmlns:xlink="http://www.w3.org/1999/xlink" content-type="dwc:verbatimCoordinates" xlink:type="simple">18°49'N, 109°11'E</named-content>, 28.V.2007, Liqiong Weng, SCAU 000133 (SCAU); 1 ♀, Hainan, Jianfengling National Nature Reserve, <named-content xmlns:xlink="http://www.w3.org/1999/xlink" content-type="dwc:verbatimCoordinates" xlink:type="simple">18°41'N, 108°49'E</named-content>,22–23.X.2007, Jingxian Liu, SCAU 000134 (SCAU); 1 ♀, Yunnan, Jinggu County, Weiyuan Town, <named-content xmlns:xlink="http://www.w3.org/1999/xlink" content-type="dwc:verbatimCoordinates" xlink:type="simple">23°39'N, 100°42'E</named-content>, 4.X.2004, Jingxian Liu, SCAU 000135 (SCAU); 3 ♀, Yunnan, Jinghong, on the bank of Lancang <!--PageBreak-->River, <named-content xmlns:xlink="http://www.w3.org/1999/xlink" content-type="dwc:verbatimCoordinates" xlink:type="simple">21°59'N, 100°49'E</named-content>, 2.X.2004, Jingxian Liu, SCAU 000136–000138 (SCAU). <bold>THAILAND</bold>: 1 ♀, Chiang Mai: Maerim, 21–22.XII.2000, MT, R. A. Beaver, No. 24062 (RABC); 1 ♀, Chiang Mai: Maerim, 20.XII.2002, FIT, R. A. Beaver, No. 25927 (RABC).</p></tp:treatment-sec><tp:treatment-sec sec-type="Comments"><title>Comments.</title><p><italic><tp:taxon-name>Macroteleia superans</tp:taxon-name></italic> Kieffer was described from a male collected at Mt. Makiling in the Philippine Islands by C.F. Baker. Later, in Kieffer’s Das Tierreich (<xref ref-type="bibr" rid="B39">Kieffer 1926</xref>) treatment of the species he added the locality of Mt. Banahao for the species. We searched for the type material at the U.S. National Museum of Natural History (Washington, DC) where much of Baker’s material is now held. Only a single specimen of <italic><tp:taxon-name>Macroteleia superans</tp:taxon-name></italic> was found, the specimen from Mt. Banahao. The location of the holotype is unknown. This non-type specimen is conspecific with <italic><tp:taxon-name>Macroteleia lamba</tp:taxon-name></italic>. Without the holotype, though, we prefer not to propose that the name is synonymous.</p><!--PageBreak--></tp:treatment-sec><ref-list><ref id="B73"><mixed-citation xmlns:xlink="http://www.w3.org/1999/xlink" xlink:type="simple"><person-group><name name-style="western"><surname>Saraswat</surname><given-names>GG</given-names></name><name name-style="western"><surname>Sharma</surname><given-names>SK</given-names></name></person-group> (<year>1978</year>) <article-title>On some Scelionidae (Hymenoptera: Proctotrupoidea) from India. Memoirs of the School of Entomology, St.</article-title><source>John’s College</source><volume>5</volume>: <fpage>1</fpage>-<lpage>46</lpage>.</mixed-citation></ref><ref id="B50"><mixed-citation xmlns:xlink="http://www.w3.org/1999/xlink" xlink:type="simple"><person-group><name name-style="western"><surname>Mani</surname><given-names>MS</given-names></name><name name-style="western"><surname>Sharma</surname><given-names>SK</given-names></name></person-group> (<year>1982</year>) <article-title>Proctotrupoidea (Hymenoptera) from India. A review.</article-title><source>Oriental Insects</source><volume>16</volume>: <fpage>135</fpage>-<lpage>258</lpage>. doi: <ext-link ext-link-type="uri" xlink:href="http://dx.doi.org/10.1080/00305316.1982.10434314" xlink:type="simple">10.1080/00305316.1982.10434314</ext-link></mixed-citation></ref><ref id="B47"><mixed-citation xmlns:xlink="http://www.w3.org/1999/xlink" xlink:type="simple"><person-group><name name-style="western"><surname>Lê</surname><given-names>XH</given-names></name></person-group> (<year>2000</year>) <source>Egg-parasites of family Scelionidae (Hymenoptera). Fauna of Vietnam, vol. 3. Science and Technics Publishing House, Hanoi. 386 pp.</source></mixed-citation></ref><ref id="B70"><mixed-citation xmlns:xlink="http://www.w3.org/1999/xlink" xlink:type="simple"><person-group><name name-style="western"><surname>Rajmohana</surname><given-names>K</given-names></name></person-group> (<year>2006</year>) <article-title>Studies on Proctotrupoidea and Platygastroidea (Hymenoptera: Insecta) of Kerala.</article-title><source>Memoirs of the Zoological Survey of India</source><volume>21</volume> (<issue>1</issue>): <fpage>1</fpage>-<lpage>153</lpage>.</mixed-citation></ref><ref id="B39"><mixed-citation xmlns:xlink="http://www.w3.org/1999/xlink" xlink:type="simple"><person-group><name name-style="western"><surname>Kieffer</surname><given-names>JJ</given-names></name></person-group> (<year>1926</year>) <source>Scelionidae. Das Tierreich. Vol. 48.</source><publisher-name>Walter de Gruyter &amp; Co.</publisher-name>, <publisher-loc>Berlin</publisher-loc>, <lpage>885</lpage> pp.</mixed-citation></ref></ref-list></tp:taxon-treatment>
