# Supplementary material for: The genus Macroteleia Westwood (Hymenoptera, Platygastridae s. l., Scelioninae) from China
Source: Zookeys. 2013 May 15;(300):1–98. doi: 10.3897/zookeys.300.4934 (PMC3689101; doi:10.3897/zookeys.300.4934)
Supplement: XML Treatment for Macroteleia livingstoni [file zookeys.300.4934-treatment11.xml]

<!DOCTYPE tp:taxon-treatment
  PUBLIC "-//TaxonX//DTD Taxonomic Treatment Publishing DTD v0 20100105//EN" "tax-treatment-NSO.dtd">
<tp:taxon-treatment xmlns:tp="http://www.plazi.org/taxpub"><tp:treatment-meta><mixed-citation publication-type="journal"><person-group><name><surname>Chen</surname><given-names>Hua-yan</given-names></name><name><surname>Johnson</surname><given-names>Norman F.</given-names></name><name><surname>Masner</surname><given-names>Lubomír</given-names></name><name><surname>Xu</surname><given-names>Zai-fu</given-names></name></person-group><article-title>The genus 
                    <italic>Macroteleia</italic> Westwood (Hymenoptera, Platygastridae 
                    <italic>s. l.</italic>, Scelioninae) from China</article-title><source>Zookeys</source><day>15</day><month>5</month><year>2013</year><volume>2013</volume><issue>300</issue><fpage>1</fpage><lpage>98</lpage><pub-id pub-id-type="doi">10.3897/zookeys.300.4934</pub-id></mixed-citation></tp:treatment-meta><tp:nomenclature><tp:taxon-name>
                        <tp:taxon-name-part taxon-name-part-type="genus">Macroteleia</tp:taxon-name-part>
                        <tp:taxon-name-part taxon-name-part-type="species">livingstoni</tp:taxon-name-part>
                    <object-id xmlns:xlink="http://www.w3.org/1999/xlink" xlink:type="simple">http://species-id.net/wiki/Macroteleia_livingstoni</object-id>
								</tp:taxon-name><tp:taxon-authority>Saraswat</tp:taxon-authority><xref ref-type="fig" rid="F42">Plates 42</xref><xref ref-type="fig" rid="F46">46</xref><tp:nomenclature-citation-list><tp:nomenclature-citation><tp:taxon-name>Macroteleia livingstoni</tp:taxon-name><comment><xref ref-type="bibr" rid="B72">Saraswat 1982</xref>: 348 (original description).</comment></tp:nomenclature-citation></tp:nomenclature-citation-list></tp:nomenclature><tp:treatment-sec sec-type="Description"><title>Description.</title><p><italic>Female</italic>. Body length 3.28–4.08 mm (n=20).</p><p><italic>Color</italic>. Body black; mandible dark brown; palpi light brown; legs pale brown throughout; A1 pale brown, A2–A6 brown, remainder of antenna black; fore wing hyaline.</p><p><italic>Head</italic>. Transverse in dorsal view, 1.20–1.34× as wide as long, slightly wider than mesosoma; lateral ocellus contiguous with inner orbit of compound eye; POL 1.31–1.45× LOL; occipital carina continuous medially; central keel weakly developed above interantennal process (<xref ref-type="fig" rid="F43">Plates 43A</xref>, <xref ref-type="fig" rid="F45">45A</xref>); medial frons obliquely strigose ventrally, irregularly smooth dorsally; ventrolateral frons punctate rugose; frons below median ocellus sparsely punctate; ocellar triangle smooth, with scattered punctures; posterior vertex densely punctate; gena punctate reticulate; length of A3 0.83–1.00× length of A2.</p><p><!--PageBreak--><italic>Mesosoma</italic>. Cervical pronotal area densely punctate; dorsal pronotal area densely coarsely punctate; lateral pronotal area smooth in upper anterior angle, punctate rugose posteriorly; netrion punctate rugulose; notaulus narrow, but distinctly foveolate; middle lobe of mesoscutum densely punctate anteriorly and at posterior end, usually sparsely punctate on a small area across middle; lateral lobe of mesoscutum densely punctate throughout; mesoscutellum densely punctate throughout; metascutellum transverse (<xref ref-type="fig" rid="F43">Plates 43B</xref>, <xref ref-type="fig" rid="F45">45B</xref>), posterior margin slightly pointed medially, longitudinally carinate; propodeum continuous medially (<xref ref-type="fig" rid="F43">Plates 43B</xref>, <xref ref-type="fig" rid="F45">45B</xref>), not divided into two separated lobes, posterior margin narrowly notched medially, each side with several irregular longitudinal carinae medially, otherwise punctate rugulose, covered by dense, recumbent, white setae; upper mesepisternum with a row of weak longitudinal carinae or a ledge below subalar pit; lower mesepisternum variably smooth to punctate rugulose; mesopleural depression smooth (<xref ref-type="fig" rid="F43">Plates 43C</xref>, <xref ref-type="fig" rid="F45">45C</xref>); metapleuron longitudinally striate dorsally, punctate rugulose ventrally.</p><p><italic>Legs</italic>. Slender; hind femur weakly swollen, 3.86–4.69× as long as its maximum width; hind tibia without spines over outer surface; hind basitarsus 10.50–13.00× as long as its maximum width.</p><p><italic>Wings</italic>. Apex of fore wing extending from as far as posterior fifth to posterior margin of T4; R 1.82–2.18× as long as r-rs, R1 1.65–2.18× length of R.</p><p><!--PageBreak--><italic>Metasoma</italic>. Posterior margin of transverse sulcus on T2 slightly convex (<xref ref-type="fig" rid="F43">Plates 43D</xref>, <xref ref-type="fig" rid="F45">45D</xref>); sublateral tergal carinae developed on T1–T3; T1–T3 densely longitudinally striate medially, with scattered delicate punctures in interstices, punctate rugulose laterally; T4–T5 densely longitudinally striate throughout, with delicate punctures in interstices; T6 finely punctate dorsally, densely longitudinally striate laterally, with scattered small punctures in interstices; length of T3 1.00–1.13× length of T6; T5 slightly longer than wide; S2–S6 densely longitudinally striate, with delicate punctures in interstices; prominent longitudinal median carina present on S2–S5.</p><p><!--PageBreak--><italic>Male</italic>. Differing from female as follows: body length 3.29–3.92 mm (n=20); A1 pale brown, remainder of antenna dark brown, becoming darker apically; T5–T6 moderately longitudinally striate, with delicate punctures in interstices; T7 punctate rugulose throughout; T6 distinctly longer than wide; length of T6 1.00–1.19× length of T7; T7 subtriangular, apex pointed (<xref ref-type="fig" rid="F46">Plate 46B</xref>); length of T7 1.56–2.40× length of S7; S6–S7 longitudinally punctate rugulose; prominent longitudinal median carina present on S2–S6.</p><fig id="F42" position="float" orientation="portrait"><label>Plate 42.</label><caption><p><italic><tp:taxon-name>Macroteleia livingstoni</tp:taxon-name></italic> Saraswat, holotype, female. <bold>A</bold> Dorsal habitus <bold>B</bold> Lateral habitus.</p></caption><graphic xmlns:xlink="http://www.w3.org/1999/xlink" xlink:href="ZooKeys-300-001-g042.jpg" position="float" orientation="portrait" xlink:type="simple"/></fig><fig id="F43" position="float" orientation="portrait"><label>Plate 43.</label><caption><p><italic><tp:taxon-name>Macroteleia livingstoni</tp:taxon-name></italic> Saraswat, holotype, female. <bold>A</bold> Head, anterior view <bold>B</bold> Head and mesosoma, dorsal view <bold>C</bold> Head and mesosoma, lateral view <bold>D</bold> Metasoma, dorsal view <bold>E</bold> Fore wing.</p></caption><graphic xmlns:xlink="http://www.w3.org/1999/xlink" xlink:href="ZooKeys-300-001-g043.jpg" position="float" orientation="portrait" xlink:type="simple"/></fig><fig id="F44" position="float" orientation="portrait"><label>Plate 44.</label><caption><p><italic><tp:taxon-name>Macroteleia livingstoni</tp:taxon-name></italic> Saraswat, female from Guangdong, Zhaoqing, Xiwanggu. <bold>A</bold> Dorsal habitus <bold>B</bold> Lateral habitus.</p></caption><graphic xmlns:xlink="http://www.w3.org/1999/xlink" xlink:href="ZooKeys-300-001-g044.jpg" position="float" orientation="portrait" xlink:type="simple"/></fig><fig id="F45" position="float" orientation="portrait"><label>Plate 45.</label><caption><p><italic><tp:taxon-name>Macroteleia livingstoni</tp:taxon-name></italic> Saraswat, female from Guangdong, Zhaoqing, Xiwanggu. <bold>A</bold> Head, anterior view <bold>B</bold> Head and mesosoma, dorsal view <bold>C</bold> Head and mesosoma, lateral view <bold>D</bold> Metasoma, dorsal view.</p></caption><graphic xmlns:xlink="http://www.w3.org/1999/xlink" xlink:href="ZooKeys-300-001-g045.jpg" position="float" orientation="portrait" xlink:type="simple"/></fig><fig id="F46" position="float" orientation="portrait"><label>Plate 46.</label><caption><p><italic><tp:taxon-name>Macroteleia livingstoni</tp:taxon-name></italic> Saraswat, male from Hainan, Baisha, Mt. Jiujialing. <bold>A</bold> Dorsal habitus <bold>B</bold> Apex of metasoma, dorsal view <bold>C</bold> Apex of metasoma, lateral view.</p></caption><graphic xmlns:xlink="http://www.w3.org/1999/xlink" xlink:href="ZooKeys-300-001-g046.jpg" position="float" orientation="portrait" xlink:type="simple"/></fig></tp:treatment-sec><tp:treatment-sec sec-type="Diagnosis"><title>Diagnosis.</title><p><italic><tp:taxon-name>Macroteleia livingstoni</tp:taxon-name></italic> is similar to <italic><tp:taxon-name>Macroteleia emarginata</tp:taxon-name></italic> in body shape and color, but can be distinguished by its smller size and reticulate gena. The male of <italic><tp:taxon-name>Macroteleia livingstoni</tp:taxon-name></italic> is also similar to that of <italic><tp:taxon-name>Macroteleia lamba</tp:taxon-name></italic>, but can be distinguished by the fact that the frons below the median ocellus is sparsely punctate with the interspaces smooth (densely punctate, interspaces coriaceous in <italic><tp:taxon-name>Macroteleia lamba</tp:taxon-name></italic>); ocellar triangle smooth, with scattered punctures (coriaceous, with scattered punctures in <italic><tp:taxon-name>Macroteleia lamba</tp:taxon-name></italic>).</p><!--PageBreak--></tp:treatment-sec><tp:treatment-sec sec-type="Distribution"><title>Distribution.</title><p>China (Hubei, Guangdong, Hainan, Guizhou, Guangxi, Yunnan); India. Link to distribution map [<ext-link xmlns:xlink="http://www.w3.org/1999/xlink" ext-link-type="uri" xlink:href="http://hol.osu.edu/map-large.html?id=4831" xlink:type="simple">http://hol.osu.edu/map-large.html?id=4831</ext-link>].</p></tp:treatment-sec><tp:treatment-sec sec-type="Material examined"><title>Material examined.</title><p><italic>Holotype</italic>, ♀: <bold>INDIA</bold>: “Karnataka Survey, School of Entomology, St. John’s College, Agra-282002, India, 20.6.Walayar, M.S. Mani &amp; Party, 9–11.V.1978”, “Holotype”, “<italic><tp:taxon-name>Macroteleia livingstoni</tp:taxon-name></italic> Saraswat, $” (deposited in USNM).</p></tp:treatment-sec><tp:treatment-sec sec-type="Other material"><title>Other material.</title><p><bold>CHINA</bold>: 1 ♀ Guangdong, Nanling National Nature Reserve, <named-content xmlns:xlink="http://www.w3.org/1999/xlink" content-type="dwc:verbatimCoordinates" xlink:type="simple">24°54'N, 113°00'E</named-content>, 8–17.VIII.2010, Huayan Chen, SCAU 000189; 3 ♀, Hubei, Huanggang, Mt. Dahu, <named-content xmlns:xlink="http://www.w3.org/1999/xlink" content-type="dwc:verbatimCoordinates" xlink:type="simple">31°27'N, 114°32'E</named-content>, VIII.2009, Chunhong Zheng, SCAU 000497–000499 (SCAU); 2 ♀ + 4 ♂, Guangdong, Chebaling National Nature Reserve, <named-content xmlns:xlink="http://www.w3.org/1999/xlink" content-type="dwc:verbatimCoordinates" xlink:type="simple">24°43'N, 114°14'E</named-content>, 21–23.VIII.2003, Jingxian Liu, SCAU 000190–000195 (SCAU); 3 ♀ + 1 ♂, Guangdong, Zijin County, Linjiang Town, <named-content xmlns:xlink="http://www.w3.org/1999/xlink" content-type="dwc:verbatimCoordinates" xlink:type="simple">23°39'N, 114°41'E</named-content>, 1.VIII.2003, Jingxian Liu, SCAU 000196–000199 (SCAU); 7 ♀ + 2 ♂, Guangdong, Meizhou, Fenxi Forestry Farm, <named-content xmlns:xlink="http://www.w3.org/1999/xlink" content-type="dwc:verbatimCoordinates" xlink:type="simple">24°38'N, 116°47'E</named-content>, 28.VII.2003, Jianuan Zhou, <!--PageBreak-->SCAU 000200–000208 (SCAU); 1 ♀, Guangdong, Qimuzhang Nature Reserve, <named-content xmlns:xlink="http://www.w3.org/1999/xlink" content-type="dwc:verbatimCoordinates" xlink:type="simple">23°46'N, 115°18'E</named-content>, 31.VII.2003, Jingxian Liu, SCAU 000209 (SCAU); 1 ♀, Guangdong, Boluo County, Yangcun Town, <named-content xmlns:xlink="http://www.w3.org/1999/xlink" content-type="dwc:verbatimCoordinates" xlink:type="simple">23°25'N, 114°29'E</named-content>, VIII. 2007, SCAU 000210 (SCAU); 48 ♀ + 1 ♂, Guangdong, Zhaoqing, Xiwanggu, <named-content xmlns:xlink="http://www.w3.org/1999/xlink" content-type="dwc:verbatimCoordinates" xlink:type="simple">23°13'N, 112°31'E</named-content>, 2–6.VIII.2010, sweeping, Huayan Chen, SCAU 000211–000259 (SCAU); 1 ♀ + 4 ♂, Guangdong, Guangzhou, Tianlu Lake, <named-content xmlns:xlink="http://www.w3.org/1999/xlink" content-type="dwc:verbatimCoordinates" xlink:type="simple">23°13'N, 113°25'E</named-content>, 24.VI.2003, Jingxian Liu, SCAU 000260–000264 (SCAU); 6 ♀ + 2 ♂, Hainan, Mt. Yinggeling, <named-content xmlns:xlink="http://www.w3.org/1999/xlink" content-type="dwc:verbatimCoordinates" xlink:type="simple">18°49'N, 109°11'E</named-content>, 18.X.2007, Jingxian Liu, SCAU 000265–000272 (SCAU); 2 ♀, Hainan, Mt. Yinggeling, <named-content xmlns:xlink="http://www.w3.org/1999/xlink" content-type="dwc:verbatimCoordinates" xlink:type="simple">18°49'N, 109°11'E</named-content>, 16–20.XI.2008, Huayan Chen, SCAU 000273, 000274 (SCAU); 7 ♀ + 2 ♂, Hainan, Mt. Yinggeling, <named-content xmlns:xlink="http://www.w3.org/1999/xlink" content-type="dwc:verbatimCoordinates" xlink:type="simple">18°49'N, 109°11'E</named-content>, 17.XII–20.XII.2010, Huayan Chen, SCAU 000275–000283 (SCAU); 10 ♀ + 11 ♂, Hainan, Baisha, Mt. Jiujialing, <named-content xmlns:xlink="http://www.w3.org/1999/xlink" content-type="dwc:verbatimCoordinates" xlink:type="simple">19°14'N, 109°24'E</named-content>, 18.VII.2010, sweeping, Huayan Chen, SCAU 000284–000304 (SCAU); 2 ♀, Hainan, Mt. Diaoluo, <named-content xmlns:xlink="http://www.w3.org/1999/xlink" content-type="dwc:verbatimCoordinates" xlink:type="simple">18°39'N, 109°53'E</named-content>, 29.V.2007, Bin Xiao, SCAU 000305, 000306 (SCAU); 1 ♀, Hainan, Mt. Diaoluo, 12–13.VII.2010, <named-content xmlns:xlink="http://www.w3.org/1999/xlink" content-type="dwc:verbatimCoordinates" xlink:type="simple">18°39'N, 109°53'E</named-content>, Huayan Chen, SCAU 000307 (SCAU); 1 ♀ + 1 ♂, Guizhou, Guiyang Forest Park, <named-content xmlns:xlink="http://www.w3.org/1999/xlink" content-type="dwc:verbatimCoordinates" xlink:type="simple">26°33'N, 106°44'E</named-content>, 23.IX.2007, Cuihong Xie, SCAU 000308, 000309 (SCAU); 1 ♀ + 1 ♂, Guangxi, Longshan Nature Re<!--PageBreak-->serve, <named-content xmlns:xlink="http://www.w3.org/1999/xlink" content-type="dwc:verbatimCoordinates" xlink:type="simple">23°24.73'N, 108°31.92'E</named-content>, 370 m, 1–2.VII.2011, yellow pan trap, Zaifu Xu, SCAU 000310, 000311 (SCAU); 4 ♀ + 6 ♂, Guangxi, Longshan Nature Reserve, <named-content xmlns:xlink="http://www.w3.org/1999/xlink" content-type="dwc:verbatimCoordinates" xlink:type="simple">23°24.73'N, 108°31.92'E</named-content>, 1–2.VII.2011, sweeping, Huayan Chen, SCAU 000312–000321 (SCAU); 1 ♂, Guangxi, Shanlin, Longshan Nature Reserve, <named-content xmlns:xlink="http://www.w3.org/1999/xlink" content-type="dwc:verbatimCoordinates" xlink:type="simple">23°24.73'N, 108°31.92'E</named-content>, 1–2.VII.2011, sweeping, Huiting Chen, SCAU 000322 (SCAU); 1 ♂, Yunnan, Yingjiang, Tongbiguan, <named-content xmlns:xlink="http://www.w3.org/1999/xlink" content-type="dwc:verbatimCoordinates" xlink:type="simple">24°15'N, 97°49'E</named-content>, 16.V.2009, Manman Wang, SCAU 000323 (SCAU).</p></tp:treatment-sec><ref-list><ref id="B72"><mixed-citation xmlns:xlink="http://www.w3.org/1999/xlink" xlink:type="simple"><person-group><name name-style="western"><surname>Saraswat</surname><given-names>GG</given-names></name></person-group> (<year>1982</year>) <article-title>Some Indian Proctotrupoidea (Hymenoptera: Scelionidae).</article-title><source>Records of the Zoological Survey of India</source><volume>79</volume>: <fpage>343</fpage>-<lpage>358</lpage>.</mixed-citation></ref></ref-list></tp:taxon-treatment>
