# Supplementary material for: The genus Macroteleia Westwood (Hymenoptera, Platygastridae s. l., Scelioninae) from China
Source: Zookeys. 2013 May 15;(300):1–98. doi: 10.3897/zookeys.300.4934 (PMC3689101; doi:10.3897/zookeys.300.4934)
Supplement: XML Treatment for Macroteleia peliades [file zookeys.300.4934-treatment12.xml]

<!DOCTYPE tp:taxon-treatment
  PUBLIC "-//TaxonX//DTD Taxonomic Treatment Publishing DTD v0 20100105//EN" "tax-treatment-NSO.dtd">
<tp:taxon-treatment xmlns:tp="http://www.plazi.org/taxpub"><tp:treatment-meta><mixed-citation publication-type="journal"><person-group><name><surname>Chen</surname><given-names>Hua-yan</given-names></name><name><surname>Johnson</surname><given-names>Norman F.</given-names></name><name><surname>Masner</surname><given-names>Lubomír</given-names></name><name><surname>Xu</surname><given-names>Zai-fu</given-names></name></person-group><article-title>The genus 
                    <italic>Macroteleia</italic> Westwood (Hymenoptera, Platygastridae 
                    <italic>s. l.</italic>, Scelioninae) from China</article-title><source>Zookeys</source><day>15</day><month>5</month><year>2013</year><volume>2013</volume><issue>300</issue><fpage>1</fpage><lpage>98</lpage><pub-id pub-id-type="doi">10.3897/zookeys.300.4934</pub-id></mixed-citation></tp:treatment-meta><tp:nomenclature><tp:taxon-name>
                        <tp:taxon-name-part taxon-name-part-type="genus">Macroteleia</tp:taxon-name-part>
                        <tp:taxon-name-part taxon-name-part-type="species">peliades</tp:taxon-name-part>
                    <object-id xmlns:xlink="http://www.w3.org/1999/xlink" xlink:type="simple">http://species-id.net/wiki/Macroteleia_peliades</object-id>
								</tp:taxon-name><tp:taxon-authority>Kozlov &amp; Lê</tp:taxon-authority><xref ref-type="fig" rid="F47">Plates 47</xref><xref ref-type="fig" rid="F50">50</xref><tp:nomenclature-citation-list><tp:nomenclature-citation><tp:taxon-name>Macroteleia peliades</tp:taxon-name><comment><xref ref-type="bibr" rid="B47">Lê 2000</xref>: 54, 62, 335 (original description, keyed).</comment></tp:nomenclature-citation></tp:nomenclature-citation-list></tp:nomenclature><tp:treatment-sec sec-type="Description"><title>Description.</title><p><italic>Female</italic>. Body length 7.28–8.50 mm (n=5).</p><p><italic>Color</italic>. Body black; mandible reddish brown; palpi yellow; legs yellow throughout; A1–A5 yellow, A6 dark brown, remainder of antenna black; fore wing hyaline.</p><p><italic>Head</italic>. Transverse in dorsal view, 1.44–1.52× as wide as long, slightly wider than mesosoma; lateral ocellus contiguous with inner orbit of compound eye; POL 1.53–1.58× LOL; occipital carina continuous medially, irregularly crenulate; central keel absent (<xref ref-type="fig" rid="F49">Plate 49A</xref>); medial frons smooth dorsally, punctate rugulose ventrally; ventrolateral frons rugose punctate; frons below median ocellus densely punctate; vertex densely punctate, becoming punctate reticulate posteriorly; gena coarsely punctate reticulate; length of A3 1.28–1.48× length of A2.</p><p><italic>Mesosoma</italic>. Cervical pronotal area finely punctate; dorsal pronotal area densely coarsely punctate; lateral pronotal area smooth anteriorly, irregularly punctate posteriorly; netrion rugulose; notaulus narrow, foveolate; middle lobe of mesoscutum densely punctate, becoming punctate reticulate anteriorly, interspaces along notaulus in part with microsculpture; lateral lobes of mesoscutum irregularly punctate; mesoscutellum densely punctate throughout; metascutellum transverse (<xref ref-type="fig" rid="F49">Plate 49B</xref>), posterior margin straight or slightly convex medially, longitudinally carinate; propodeum continuous medially (<xref ref-type="fig" rid="F49">Plate 49B</xref>), not divided into two separated lobes, posterior margin narrowly notched medially, each side with several irregular longitudinal carinae medially, otherwise with rugose sculpture covered by dense, recumbent, white setae; upper mesepisternum with a row of robust longitudinal carinae below subalar pit; lower mesepisternum densely punctate to punctate rugulose; mesopleural depression smooth (<xref ref-type="fig" rid="F49">Plate 49C</xref>); metapleuron longitudinally punctate rugulose.</p><p><italic>Legs</italic>. Slender; hind femur somewhat swollen, 3.57–3.85× as long as its maximum width; hind tibia without spines over outer surface; hind basitarsus 8.18–9.09× as long as its maximum width.</p><p><italic>Wings</italic>. Apex of fore wing extending as far as mid-length to anterior 2/3 of T4; R 1.68–1.96 × as long as r-rs, R1 1.64–1.94× length of R.</p><p><!--PageBreak--><!--PageBreak--><italic>Metasoma</italic>. Posterior margin of transverse sulcus on T2 straight (<xref ref-type="fig" rid="F49">Plate 49D</xref>); sublateral tergal carinae well developed on T1–T3; T1 longitudinally striate medially, with scattered punctures in interstices anteriorly, punctate rugulose laterally; T2, T3 longitudinally striate medially, with delicate punctures in interstices, punctate rugulose laterally; T4, T5 longitudinally striate, with numerous delicate punctures in interstices throughout; T6 punctate rugulose dorsally, densely longitudinally striate laterally, with scattered small punctures in interstices; length of T3 1.03–1.23× length of T6; T5 much longer than wide; S2–S6 sparsely longitudinally striate, with numerous punctures in interstices; prominent longitudinal median carina strongly developed on S2–S5.</p><p><italic>Male</italic>. Differing from female as follows: body length 7.00–8.00 mm (n=4); antenna yellow to brown, becoming darker apically; hind coxa yellow or dark brown to black; T1 sparsely longitudinally striate, with scattered punctures in interstices; T2–T7 densely longitudinally striate, with numerous punctures in interstices; T6 distinctely longer than wide; length of T6 1.30–1.96× length of T7; T7 transverse, apex truncate (<xref ref-type="fig" rid="F47">Plates 47F</xref>, <xref ref-type="fig" rid="F50">50B</xref>); length of T7 equal to length of S7; S2–S5 sparsely longitudinally striate, with numerous punctures in interstices; S6, S7 longitudinally punctate rugulose.</p><fig id="F47" position="float" orientation="portrait"><label>Plate 47.</label><caption><p><italic><tp:taxon-name>Macroteleia peliades</tp:taxon-name></italic> Kozlov &amp; Lê, holotype, male. <bold>A</bold> Dorsal habitus <bold>B</bold> Head, anterior view <bold>C</bold> Head and mesosoma, dorsal view <bold>D</bold> Head and mesosoma, lateral view <bold>E</bold> Metasoma, dorsal view <bold>F</bold> Apex of metasoma, dorsal view <bold>G</bold> Apex of metasoma, lateral view.</p></caption><graphic xmlns:xlink="http://www.w3.org/1999/xlink" xlink:href="ZooKeys-300-001-g047.jpg" position="float" orientation="portrait" xlink:type="simple"/></fig><fig id="F48" position="float" orientation="portrait"><label>Plate 48.</label><caption><p><italic><tp:taxon-name>Macroteleia peliades</tp:taxon-name></italic> Kozlov &amp; Lê, female from Guangxi, Longshan Nature Reserve. <bold>A</bold> Dorsal habitus <bold>B</bold> Lateral habitus.</p></caption><graphic xmlns:xlink="http://www.w3.org/1999/xlink" xlink:href="ZooKeys-300-001-g048.jpg" position="float" orientation="portrait" xlink:type="simple"/></fig><fig id="F49" position="float" orientation="portrait"><label>Plate 49.</label><caption><p><italic><tp:taxon-name>Macroteleia peliades</tp:taxon-name></italic> Kozlov &amp; Lê, female from Guangxi, Longshan Nature Reserve. <bold>A</bold> Head, anterior view <bold>B</bold> Head and mesosoma, dorsal view <bold>C</bold> Head and mesosoma, lateral view <bold>D</bold> Metasoma, dorsal view.</p></caption><graphic xmlns:xlink="http://www.w3.org/1999/xlink" xlink:href="ZooKeys-300-001-g049.jpg" position="float" orientation="portrait" xlink:type="simple"/></fig><fig id="F50" position="float" orientation="portrait"><label>Plate 50.</label><caption><p><italic><tp:taxon-name>Macroteleia peliades</tp:taxon-name></italic> Kozlov &amp; Lê, male from Guangxi, Longshan Nature Reserve. <bold>A</bold> Dorsal habitus <bold>B</bold> Apex of metasoma, dorsal view <bold>C</bold> Apex of metasoma, lateral view.</p></caption><graphic xmlns:xlink="http://www.w3.org/1999/xlink" xlink:href="ZooKeys-300-001-g050.jpg" position="float" orientation="portrait" xlink:type="simple"/></fig></tp:treatment-sec><tp:treatment-sec sec-type="Diagnosis"><title>Diagnosis.</title><p>This species can be easily separated from the other Chinese <italic><tp:taxon-name>Macroteleia</tp:taxon-name></italic> by its large size.</p></tp:treatment-sec><tp:treatment-sec sec-type="Distribution"><title>Distribution.</title><p>China (Zhejiang, Guangdong, Guangxi); Vietnam. Link to distribution map [<ext-link xmlns:xlink="http://www.w3.org/1999/xlink" ext-link-type="uri" xlink:href="http://hol.osu.edu/map-large.html?id=179764" xlink:type="simple">http://hol.osu.edu/map-large.html?id=179764</ext-link>].</p><!--PageBreak--></tp:treatment-sec><tp:treatment-sec sec-type="Material examined"><title>Material examined.</title><p><italic>Holotype</italic>, ♂, <bold>VIETNAM</bold>: “Van Mai, HSB [=Hoa Binh], 30.V.1982”, “Holotypus ♂, <italic><tp:taxon-name>Macroteleia peliades</tp:taxon-name></italic> Kozlov et Lê, 84” (deposited in IEBR).</p></tp:treatment-sec><tp:treatment-sec sec-type="Other material"><title>Other material.</title><p><bold>CHINA</bold>: 1 ♀, Zhejiang, Mt. Qingliangfeng, <named-content xmlns:xlink="http://www.w3.org/1999/xlink" content-type="dwc:verbatimCoordinates" xlink:type="simple">30°04'N, 118°52'E</named-content>, 9.VIII.2005, Min Shi, SCAU 000024 (SCAU); 1 ♀, Guangdong, Chebaling National Nature Reserve, <named-content xmlns:xlink="http://www.w3.org/1999/xlink" content-type="dwc:verbatimCoordinates" xlink:type="simple">24°43'N, 114°14'E</named-content>, 25.V.2002, Jingxian Liu, SCAU 000025 (SCAU); 1 ♀ + 1 ♂, Guangdong, Mt. Nankun, <named-content xmlns:xlink="http://www.w3.org/1999/xlink" content-type="dwc:verbatimCoordinates" xlink:type="simple">23°37.941'N, 113°50.182'E</named-content>, 12.V.2004, Zaifu Xu, SCAU 000026, 000027 (SCAU); 1 ♀ + 1 ♂, Guangdong, Nanling National Nature Reserve, <named-content xmlns:xlink="http://www.w3.org/1999/xlink" content-type="dwc:verbatimCoordinates" xlink:type="simple">24°54'N, 113°00'E</named-content>, 16.VII–21.VII.2008, Zaifu Xu, SCAU 000028, 000029 (SCAU); 1 ♀ + 1 ♂, Guangxi, Longshan Nature Reserve, <named-content xmlns:xlink="http://www.w3.org/1999/xlink" content-type="dwc:verbatimCoordinates" xlink:type="simple">23°24.727'N, 108°31.918'E</named-content>, 1.VII–2.VII.2011, yellow pan trap, Zaifu Xu et al., SCAU 000030, 000031 (SCAU).</p><p><bold>Note.</bold> Female of this species is described for the first time.</p><!--PageBreak--></tp:treatment-sec><ref-list><ref id="B47"><mixed-citation xmlns:xlink="http://www.w3.org/1999/xlink" xlink:type="simple"><person-group><name name-style="western"><surname>Lê</surname><given-names>XH</given-names></name></person-group> (<year>2000</year>) <source>Egg-parasites of family Scelionidae (Hymenoptera). Fauna of Vietnam, vol. 3. Science and Technics Publishing House, Hanoi. 386 pp.</source></mixed-citation></ref></ref-list></tp:taxon-treatment>
