# Supplementary material for: The genus Macroteleia Westwood (Hymenoptera, Platygastridae s. l., Scelioninae) from China
Source: Zookeys. 2013 May 15;(300):1–98. doi: 10.3897/zookeys.300.4934 (PMC3689101; doi:10.3897/zookeys.300.4934)
Supplement: XML Treatment for Macroteleia rufa [file zookeys.300.4934-treatment13.xml]

<!DOCTYPE tp:taxon-treatment
  PUBLIC "-//TaxonX//DTD Taxonomic Treatment Publishing DTD v0 20100105//EN" "tax-treatment-NSO.dtd">
<tp:taxon-treatment xmlns:tp="http://www.plazi.org/taxpub"><tp:treatment-meta><mixed-citation publication-type="journal"><person-group><name><surname>Chen</surname><given-names>Hua-yan</given-names></name><name><surname>Johnson</surname><given-names>Norman F.</given-names></name><name><surname>Masner</surname><given-names>Lubomír</given-names></name><name><surname>Xu</surname><given-names>Zai-fu</given-names></name></person-group><article-title>The genus 
                    <italic>Macroteleia</italic> Westwood (Hymenoptera, Platygastridae 
                    <italic>s. l.</italic>, Scelioninae) from China</article-title><source>Zookeys</source><day>15</day><month>5</month><year>2013</year><volume>2013</volume><issue>300</issue><fpage>1</fpage><lpage>98</lpage><pub-id pub-id-type="doi">10.3897/zookeys.300.4934</pub-id></mixed-citation></tp:treatment-meta><tp:nomenclature><tp:taxon-name>
                        <tp:taxon-name-part taxon-name-part-type="genus">Macroteleia</tp:taxon-name-part>
                        <tp:taxon-name-part taxon-name-part-type="species">rufa</tp:taxon-name-part>
                    <object-id xmlns:xlink="http://www.w3.org/1999/xlink" xlink:type="simple">http://species-id.net/wiki/Macroteleia_rufa</object-id>
								</tp:taxon-name><tp:taxon-authority>Szelényi</tp:taxon-authority><xref ref-type="fig" rid="F51">Plates 51</xref><xref ref-type="fig" rid="F52">52</xref><tp:nomenclature-citation-list><tp:nomenclature-citation><tp:taxon-name>Macroteleia rufa</tp:taxon-name><comment><xref ref-type="bibr" rid="B77">Szelényi 1938</xref>: 91, 92 (original description); <xref ref-type="bibr" rid="B45">Kozlov and Kononova 1987</xref>: 94, 95 (keyed); <xref ref-type="bibr" rid="B46">Kozlov and Kononova 1990</xref>: 189, 190, 197 (description, keyed); <xref ref-type="bibr" rid="B66">Petrov 1994</xref>: 96 (comparison with <italic><tp:taxon-name>Macroteleia angelovi</tp:taxon-name></italic> Petrov); <xref ref-type="bibr" rid="B50">Kononova 1995</xref>: 70, 72 (keyed); <xref ref-type="bibr" rid="B42">Kononova and Petrov 2003</xref>: 605 (keyed); <xref ref-type="bibr" rid="B41">Kononova and Kozlov 2008</xref>: 231, 235 (description, keyed, synonym).</comment></tp:nomenclature-citation><tp:nomenclature-citation><tp:taxon-name>Macroteleia eremicola</tp:taxon-name><comment><xref ref-type="bibr" rid="B68">Priesner 1951</xref>: 137 (original description); <xref ref-type="bibr" rid="B56">Masner and Muesebeck 1968</xref>: 39 (type information); <xref ref-type="bibr" rid="B41">Kononova and Kozlov 2008</xref>: 235 (junior synonym of <italic><tp:taxon-name>Macroteleia rufa</tp:taxon-name></italic> Szelényi).</comment></tp:nomenclature-citation></tp:nomenclature-citation-list></tp:nomenclature><tp:treatment-sec sec-type="Description"><title>Description.</title><p><italic>Female</italic>. Body length 4.55–6.62 mm (n=10).</p><p><italic>Color</italic>. Head and mesosoma yellowish brown; metasoma with T1 and T6 variably dark brown to black, otherwise yellow; mandible dark brown; palpi yellow; legs yellow throughout; A1 yellow, A2–A5 dark brown, remainder of antenna black; fore wing hyaline.</p><p><!--PageBreak--><italic>Head</italic>. Transverse in dorsal view, 1.30–1.44× as wide as long, slightly wider than mesosoma; lateral ocellus contiguous with inner orbit of compound eye; POL 1.36–1.46× LOL; occipital carina continuous medially, irregularly punctate; central keel weakly developed above interantennal process (<xref ref-type="fig" rid="F52">Plate 52A</xref>); medial frons punctate rugulose ventrally, irregularly smooth dorsally; ventrolateral frons punctate rugose; frons below median ocellus densely punctate; vertex densely punctate, interspaces in part with microsculpture; gena punctate rugose; length of A3 1.09–1.19× length of A2.</p><p><!--PageBreak--><italic>Mesosoma</italic>. Cervical pronotal area densely punctate; dorsal pronotal area areolate rugose; lateral pronotal area longitudinally striate dorsally, punctate rugulose ventrally; netrion punctate rugulose; notaulus narrow, irregularly foveolate; middle lobe of mesoscutum densely punctate, becoming denser anteriorly and at posterior end; lateral lobe of mesoscutum densely punctate, interspaces in part with microsculpture; mesoscutellum densely punctate throughout; metascutellum triangular (<xref ref-type="fig" rid="F52">Plate 52B</xref>), posterior margin strongly produced medially, extending into space between propodeal lobes; propodeum narrowly divided into two subtriangular lobes (<xref ref-type="fig" rid="F52">Plate 52B</xref>), each side with several irregular longitudinal carinae medially, otherwise punctate rugulose, covered by dense, recumbent, white setae; upper mesepisternum with a row of strong longitudinal carinae below subalar pit; lower mesepisternum longitudinally punctate rugulose; mesopleural depression smooth (<xref ref-type="fig" rid="F52">Plate 52C</xref>); metapleuron longitudinally striate dorsoventrally, punctate rugulose medially.</p><p><italic>Legs</italic>. Slender; hind femur weakly swollen, 4.10–4.37× as long as its maximum width; hind tibia without spines over outer surface; hind basitarsus 10.14–11.33× as long as its maximum width.</p><p><italic>Wings</italic>. Apex of fore wing extending from as far as anterior third to mid-length of T4; R 1.38–2.08× as long as r-rs, R1 1.67–2.08× length of R.</p><p><!--PageBreak--><italic>Metasoma</italic>. Posterior margin of transverse sulcus on T2 strongly convex (<xref ref-type="fig" rid="F52">Plate 52D</xref>); sublateral tergal carinae developed on T1–T3; T1 densely longitudinally striate medially, with scattered punctures in interstices anteriorly, rugulose laterally; T2–T3 densely longitudinally striate medially, with delicate punctures in interstices, punctate rugulose laterally; T4–T5 densely finely longitudinally striate throughout, with delicate punctures in interstices; T6 finely punctate dorsally, densely longitudinally striate laterally, with scattered small punctures in interstices; length of T3 0.82–0.94× length of T6; T5 distinctly longer than wide; S2–S4 longitudinally striate, with finely punctate rugulose interstices; S5–S6 longitudinally striate, with finely punctate interstices; prominent longitudinal median carinae present on S2–S5.</p><p><italic>Male</italic>. No specimens were available for this study.</p><fig id="F51" position="float" orientation="portrait"><label>Plate 51.</label><caption><p><italic><tp:taxon-name>Macroteleia rufa</tp:taxon-name></italic> Szelényi, female from Guangdong, Guangzhou, Tianlu Lake. <bold>A</bold> Dorsal habitus <bold>B</bold> Lateral habitus.</p></caption><graphic xmlns:xlink="http://www.w3.org/1999/xlink" xlink:href="ZooKeys-300-001-g051.jpg" position="float" orientation="portrait" xlink:type="simple"/></fig><fig id="F52" position="float" orientation="portrait"><label>Plate 52.</label><caption><p><italic><tp:taxon-name>Macroteleia rufa</tp:taxon-name></italic> Szelényi, female from Guangdong, Guangzhou, Tianlu Lake. <bold>A</bold> Head, anterior view <bold>B</bold> Head and mesosoma, dorsal view <bold>C</bold> Head and mesosoma, lateral view <bold>D</bold> Metasoma, dorsal view.</p></caption><graphic xmlns:xlink="http://www.w3.org/1999/xlink" xlink:href="ZooKeys-300-001-g052.jpg" position="float" orientation="portrait" xlink:type="simple"/></fig></tp:treatment-sec><tp:treatment-sec sec-type="Distribution"><title>Distribution.</title><p>China (Guangdong, Hainan); Thailand. This species is also recorded in Egypt, Ukraine, Russia, Georgia and Tajikistan. Link to distribution map [<ext-link xmlns:xlink="http://www.w3.org/1999/xlink" ext-link-type="uri" xlink:href="http://hol.osu.edu/map-large.html?id=4863" xlink:type="simple">http://hol.osu.edu/map-large.html?id=4863</ext-link>].</p></tp:treatment-sec><tp:treatment-sec sec-type="Material examined"><title>Material examined.</title><p>The <italic>holotye</italic> is deposited in Hungarian Nature History Museum, Budapest.</p><p>Other material. <bold>CHINA</bold>: 1 ♀, Guangdong, Zijin County, Linjiang Town, <named-content xmlns:xlink="http://www.w3.org/1999/xlink" content-type="dwc:verbatimCoordinates" xlink:type="simple">23°39'N, 114°41'E</named-content>, 1.VIII.2003, Jingxian Liu, SCAU 000044 (SCAU); 2 ♀, Guangdong, Xinfeng, Mt. Yunji, <named-content xmlns:xlink="http://www.w3.org/1999/xlink" content-type="dwc:verbatimCoordinates" xlink:type="simple">24°04'N, 114°10'E</named-content>, 19.VII.2003, Yanxia Song, SCAU 000045, 000046 (SCAU); 1 ♀, Guangdong, Mt. Nankun, <named-content xmlns:xlink="http://www.w3.org/1999/xlink" content-type="dwc:verbatimCoordinates" xlink:type="simple">23°37.941'N, 113°50.182'E</named-content>, 2.VII.2005, Zaifu Xu, SCAU 000047 (SCAU); 4 ♀, Guangdong, Guangzhou, Tianlu Lake, <named-content xmlns:xlink="http://www.w3.org/1999/xlink" content-type="dwc:verbatimCoordinates" xlink:type="simple">23°13'N, 113°25'E</named-content>, 6.X.2002, Zaifu Xu, SCAU 000048–000051 (SCAU); 1 ♀, Hainan, Mt. Yinggeling, <named-content xmlns:xlink="http://www.w3.org/1999/xlink" content-type="dwc:verbatimCoordinates" xlink:type="simple">18°49'N, 109°11'E</named-content>, 17–20.VII.2010, Huayan Chen, SCAU 000052 (SCAU). <bold>THAILAND</bold>: 1 ♀, Chiang Mai, Maerim, 10–12.III.2003, MT, R. A. Beaver, No. 26778 (RABC).</p></tp:treatment-sec><tp:treatment-sec sec-type="Comments"><title>Comments.</title><p>The identification of this species is based on pictures of holotype of <italic><tp:taxon-name>Macroteleia rufa</tp:taxon-name></italic> (deposited in Hungarian Nature History Museum, Budapest) kindly provided by Dr. Ovidiu A. Popovici (University ‘Al. I. Cuza’ Iaşi) and his personal communication.</p></tp:treatment-sec><ref-list><ref id="B77"><mixed-citation xmlns:xlink="http://www.w3.org/1999/xlink" xlink:type="simple"><person-group><name name-style="western"><surname>Szelényi</surname><given-names>G</given-names></name></person-group> (<year>1938</year>) <article-title>Új <italic>Macroteleia</italic> (Hym. Proct.) Magyarországból. A new species of <italic>Macroteleia</italic> Westw. (Hymenopt. Proctotrupoidea) from Hungary.</article-title><source>Állattani Kőzlemények</source><volume>35</volume>: <fpage>91</fpage>-<lpage>94</lpage>.</mixed-citation></ref><ref id="B45"><mixed-citation xmlns:xlink="http://www.w3.org/1999/xlink" xlink:type="simple"><person-group><name name-style="western"><surname>Kozlov</surname><given-names>MA</given-names></name><name name-style="western"><surname>Kononova</surname><given-names>SV</given-names></name></person-group> (<year>1987</year>) <source>[New Palearctic species of the genus <italic>Macroteleia</italic> Westwood, 1835 (Hymenoptera, Scelionidae, Scelioninae).] Pages 93–101 <italic>in</italic> Ler P A, Storozheva NA. [New data on the systematics of insects of the Far East.] Acad. Sci. USSR, Far East Branch, Biology &amp; Soil Institute, Vladivostok. 144 pp.</source></mixed-citation></ref><ref id="B46"><mixed-citation xmlns:xlink="http://www.w3.org/1999/xlink" xlink:type="simple"><person-group><name name-style="western"><surname>Kozlov</surname><given-names>MA</given-names></name><name name-style="western"><surname>Kononova</surname><given-names>SV</given-names></name></person-group> (<year>1990</year>) <source>[Scelioninae of the Fauna of the USSR (Hymenoptera, Scelionidae, Scelioninae).] Nauka, Leningrad. 344 pp.</source></mixed-citation></ref><ref id="B66"><mixed-citation xmlns:xlink="http://www.w3.org/1999/xlink" xlink:type="simple"><person-group><name name-style="western"><surname>Petrov</surname><given-names>S</given-names></name></person-group> (<year>1994</year>) <source><italic>Macroteleia angelovi</italic> (Hymenoptera, Proctotrupoidea, Scelionidae) – new species from Bulgaria. Second National Scientific Conference of Entomology, 25–27 October 1993, Sofia: 95–97.</source></mixed-citation></ref><ref id="B50"><mixed-citation xmlns:xlink="http://www.w3.org/1999/xlink" xlink:type="simple"><person-group><name name-style="western"><surname>Mani</surname><given-names>MS</given-names></name><name name-style="western"><surname>Sharma</surname><given-names>SK</given-names></name></person-group> (<year>1982</year>) <article-title>Proctotrupoidea (Hymenoptera) from India. A review.</article-title><source>Oriental Insects</source><volume>16</volume>: <fpage>135</fpage>-<lpage>258</lpage>. doi: <ext-link ext-link-type="uri" xlink:href="http://dx.doi.org/10.1080/00305316.1982.10434314" xlink:type="simple">10.1080/00305316.1982.10434314</ext-link></mixed-citation></ref><ref id="B42"><mixed-citation xmlns:xlink="http://www.w3.org/1999/xlink" xlink:type="simple"><person-group><name name-style="western"><surname>Kononova</surname><given-names>SV</given-names></name><name name-style="western"><surname>Petrov</surname><given-names>S</given-names></name></person-group> (<year>2003</year>) <article-title>[New species of egg parasites of the family Scelionidae (Hymenoptera, Proctotrupoidea) of the Palearctic fauna.</article-title><source>] Zoologicheskii Zhurnal</source><volume>82</volume>: <fpage>603</fpage>-<lpage>612</lpage>.</mixed-citation></ref><ref id="B41"><mixed-citation xmlns:xlink="http://www.w3.org/1999/xlink" xlink:type="simple"><person-group><name name-style="western"><surname>Kononova</surname><given-names>SV</given-names></name><name name-style="western"><surname>Kozlov</surname><given-names>MA</given-names></name></person-group> (<year>2008</year>) <source>[Scelionids of the Palearctic (Hymenoptera, Scelionidae). Subfamily Scelioninae. Tovarishchestvo Nauchnykh Izdanii KMK, Saint Petersburg. 489 pp.</source></mixed-citation></ref><ref id="B68"><mixed-citation xmlns:xlink="http://www.w3.org/1999/xlink" xlink:type="simple"><person-group><name name-style="western"><surname>Priesner</surname><given-names>H</given-names></name></person-group> (<year>1951</year>) <article-title>New genera and species of Scelionidae (Hymenoptera, Proctotrupoidea) from Egypt.</article-title><source>Bulletin de l’Institut Fouad I du Desert</source><volume>1</volume> (<issue>2</issue>): <fpage>119</fpage>-<lpage>149</lpage>.</mixed-citation></ref><ref id="B56"><mixed-citation xmlns:xlink="http://www.w3.org/1999/xlink" xlink:type="simple"><person-group><name name-style="western"><surname>Masner</surname><given-names>L</given-names></name><name name-style="western"><surname>Muesebeck</surname><given-names>CFW</given-names></name></person-group> (<year>1968</year>) <article-title>The types of Proctotrupoidea (Hymenoptera) in the United States National Museum.</article-title><source>Bulletin of the United States National Museum</source><volume>270</volume>: <fpage>1</fpage>-<lpage>143</lpage>. doi: <ext-link ext-link-type="uri" xlink:href="http://dx.doi.org/10.5479/si.03629236.270" xlink:type="simple">10.5479/si.03629236.270</ext-link></mixed-citation></ref></ref-list></tp:taxon-treatment>
