# Supplementary material for: The genus Macroteleia Westwood (Hymenoptera, Platygastridae s. l., Scelioninae) from China
Source: Zookeys. 2013 May 15;(300):1–98. doi: 10.3897/zookeys.300.4934 (PMC3689101; doi:10.3897/zookeys.300.4934)
Supplement: XML Treatment for Macroteleia salebrosa [file zookeys.300.4934-treatment14.xml]

<!DOCTYPE tp:taxon-treatment
  PUBLIC "-//TaxonX//DTD Taxonomic Treatment Publishing DTD v0 20100105//EN" "tax-treatment-NSO.dtd">
<tp:taxon-treatment xmlns:tp="http://www.plazi.org/taxpub"><tp:treatment-meta><mixed-citation publication-type="journal"><person-group><name><surname>Chen</surname><given-names>Hua-yan</given-names></name><name><surname>Johnson</surname><given-names>Norman F.</given-names></name><name><surname>Masner</surname><given-names>Lubomír</given-names></name><name><surname>Xu</surname><given-names>Zai-fu</given-names></name></person-group><article-title>The genus 
                    <italic>Macroteleia</italic> Westwood (Hymenoptera, Platygastridae 
                    <italic>s. l.</italic>, Scelioninae) from China</article-title><source>Zookeys</source><day>15</day><month>5</month><year>2013</year><volume>2013</volume><issue>300</issue><fpage>1</fpage><lpage>98</lpage><pub-id pub-id-type="doi">10.3897/zookeys.300.4934</pub-id></mixed-citation></tp:treatment-meta><tp:nomenclature><tp:taxon-name>
                        <tp:taxon-name-part taxon-name-part-type="genus">Macroteleia</tp:taxon-name-part>
                        <tp:taxon-name-part taxon-name-part-type="species">salebrosa</tp:taxon-name-part>
                    <object-id xmlns:xlink="http://www.w3.org/1999/xlink" xlink:type="simple">urn:lsid:zoobank.org:act:2016B64A-968B-4C39-A51F-DB4CDD750F75</object-id>
								<object-id xmlns:xlink="http://www.w3.org/1999/xlink" xlink:type="simple">http://species-id.net/wiki/Macroteleia_salebrosa</object-id>
								</tp:taxon-name><tp:taxon-status xmlns:xlink="http://www.w3.org/1999/xlink" xlink:type="simple">sp. n.</tp:taxon-status><xref ref-type="fig" rid="F53">Plates 53</xref><xref ref-type="fig" rid="F55">55</xref></tp:nomenclature><tp:treatment-sec sec-type="Description"><title>Description.</title><p><italic>Female</italic>. Body length 4.76–5.90 mm (n=6).</p><p><italic>Color</italic>. Body black; mandible reddish brown to black; palpi yellow; hind coxa dark brown to nearly black, remainder of legs yellow to light brown; A1–A6 yellow, remainder of antenna dark brown to black; fore wing hyaline.</p><p><!--PageBreak--><italic>Head</italic>. Transverse in dorsal view, 1.40–1.54× as wide as long, slightly wider than mesosoma; lateral ocellus contiguous with inner orbit of compound eye; POL 1.73–1.83× LOL; occipital carina interrupted medially; central keel well developed, extending onto interantennal process (<xref ref-type="fig" rid="F54">Plate 54A</xref>); medial frons smooth dorsally, obliquely strigose ventrally; ventrolateral frons punctate rugose; frons below median ocellus and vertex punctate reticulate; gena dorsoventrally strigose below malar sulcus, otherwise punctate rugose; length of A3 1.07–1.15× length of A2.</p><p><!--PageBreak--><italic>Mesosoma</italic>. Cervical pronotal area densely punctate; dorsal pronotal area areolate; lateral pronotal area smooth dorsally, rugulose ventrally; netrion punctate rugulose; notaulus narrow, foveolate; middle lobe of mesoscutum densely punctate, becoming reticulate anteriorly; lateral lobes of mesoscutum moderately punctate throughout; mesoscutellum densely punctate throughout; metascutellum rectangular (<xref ref-type="fig" rid="F54">Plate 54B</xref>), posterior margin slightly convex, extending to gap between propodeal lobes, irregularly areolate rugose; propodeum medially divided into two widely separated subtriangular lobes (<xref ref-type="fig" rid="F54">Plate 54B</xref>), each side with rugose sculpture covered by dense, recumbent, white setae; upper mesepisternum with a row of fine longitudinal carinae below subalar pit; lower mesepisternum variably smooth to punctate rugulose; mesopleural depression smooth (<xref ref-type="fig" rid="F54">Plate 54C</xref>); metapleuron smooth dorsally, punctate rugulose ventrally.</p><p><italic>Legs</italic>. Robust; hind femur strongly swollen, 2.47–2.94× as long as its maximum width; hind tibia without spines over outer surface; hind basitarsus 4.50–5.00× as long as its maximum width.</p><p><italic>Wings</italic>. Apex of fore wing extending beyond posterior margin of T5; R 1.50–1.89× as long as r-rs, R1 1.47–1.77× length of R.</p><p><!--PageBreak--><italic>Metasoma</italic>. Posterior margin of transverse sulcus on T2 slightly convex (<xref ref-type="fig" rid="F54">Plate 54D</xref>); sublateral tergal carinae obscured by longitudinal surface striae; T1 punctate rugose anteriorly, densely striate posteriorly; T2–T5 densely longitudinally striate with numerous large delicate punctures in interstices; T6 punctate rugulose dorsally, longitudinally striate laterally, with scattered small punctures in interstices; length of T3 0.69–0.78× length of T6; T5 slightly longer than wide; S2–S6 densely longitudinally striate, with numerous punctures in interstices; prominent longitudinal median carina obscured by longitudinal surface striae.</p><p><!--PageBreak--><italic>Male</italic>. Differing from female as follows: body length 5.00 mm (n=2); A1–A5 yellow to brown, A6–A12 dark brown, becoming darker apically; propodeum continuous medially (<xref ref-type="fig" rid="F55">Plate 55A</xref>), not divided into two separated lobes, posterior margin excavate medially, each side with several irregular longitudinal carinae medially, otherwise rugose; sublateral tergal carinae developed on T1–T2; T1 sparsely longitudinally striate, with scattered punctures in interstices anteriorly; T2–T6 longitudinally punctate rugulose; T7 transversely striate posteriorly; T6 slightly longer than wide; length of T6 2.56–2.86× length of T7; T7 transverse, apex truncate (<xref ref-type="fig" rid="F55">Plate 55B</xref>); length of T7 0.83–0.84× length of S7; S2–S7 densely longitudinally striate, with numerous punctures in interstices; prominent longitudinal median carina present on S2–S4.</p><fig id="F53" position="float" orientation="portrait"><label>Plate 53.</label><caption><p><italic><tp:taxon-name>Macroteleia salebrosa</tp:taxon-name></italic> sp. n., holotype, female. <bold>A</bold> Dorsal habitus <bold>B</bold> Lateral habitus.</p></caption><graphic xmlns:xlink="http://www.w3.org/1999/xlink" xlink:href="ZooKeys-300-001-g053.jpg" position="float" orientation="portrait" xlink:type="simple"/></fig><fig id="F54" position="float" orientation="portrait"><label>Plate 54.</label><caption><p><italic><tp:taxon-name>Macroteleia salebrosa</tp:taxon-name></italic> sp. n., holotype, female. <bold>A</bold> Head, anterior view <bold>B</bold> Head and mesosoma, dorsal view <bold>C</bold> Head and mesosoma, lateral view <bold>D</bold> Metasoma, dorsal view.</p></caption><graphic xmlns:xlink="http://www.w3.org/1999/xlink" xlink:href="ZooKeys-300-001-g054.jpg" position="float" orientation="portrait" xlink:type="simple"/></fig><fig id="F55" position="float" orientation="portrait"><label>Plate 55.</label><caption><p><italic><tp:taxon-name>Macroteleia salebrosa</tp:taxon-name></italic> sp. n., paratype, male. <bold>A</bold> Dorsal habitus <bold>B</bold> Apex of metasoma, dorsal view <bold>C</bold> Apex of metasoma, lateral view.</p></caption><graphic xmlns:xlink="http://www.w3.org/1999/xlink" xlink:href="ZooKeys-300-001-g055.jpg" position="float" orientation="portrait" xlink:type="simple"/></fig></tp:treatment-sec><tp:treatment-sec sec-type="Etymology"><title>Etymology.</title><p>The name <italic>salebrosa</italic> refers to the coarse body sculpture of this species and is used as an adjective.</p></tp:treatment-sec><tp:treatment-sec sec-type="Distribution"><title>Distribution.</title><p>China (Zhejiang, Sichuan). Link to distribution map [<ext-link xmlns:xlink="http://www.w3.org/1999/xlink" ext-link-type="uri" xlink:href="http://hol.osu.edu/map-large.html?id=320506" xlink:type="simple">http://hol.osu.edu/map-large.html?id=320506</ext-link>].</p></tp:treatment-sec><tp:treatment-sec sec-type="Material examined"><title>Material examined.</title><p><italic>Holotype</italic>, ♀: <bold>CHINA</bold>: Zhejiang, Mt. Qingliangfeng, 9.VIII.2005, <named-content xmlns:xlink="http://www.w3.org/1999/xlink" content-type="dwc:verbatimCoordinates" xlink:type="simple">30°04'N, 118°52'E</named-content>, Hongying Zhang, SCAU 000016 (deposited in SCAU). <italic>Paratypes</italic>: 1 ♀, Zhejiang, Mt. Tianmu, Xianrending, <named-content xmlns:xlink="http://www.w3.org/1999/xlink" content-type="dwc:verbatimCoordinates" xlink:type="simple">30°20.56'N, 119°26.03'E</named-content>, 25–29.VII.2011, sweeping, Chengyuan Jin, SCAU 000017 (SCAU); 2 ♂, Zhejiang, Mt. Tianmu, Xianrending, <named-content xmlns:xlink="http://www.w3.org/1999/xlink" content-type="dwc:verbatimCoordinates" xlink:type="simple">30°20.56'N, 119°26.03'E</named-content>, 25–29.VII.2011, sweeping, Huayan Chen, SCAU 000018, 000019 (SCAU); 1 ♀, Zhejiang, Mt. Baishanzu, <named-content xmlns:xlink="http://www.w3.org/1999/xlink" content-type="dwc:verbatimCoordinates" xlink:type="simple">27°45'N, 119°12'E</named-content>, 1856m, 15.VIII.2003, Jingxian Liu, SCAU 000020 (SCAU); 3 ♀, Sichuan, Mt. Emei, <named-content xmlns:xlink="http://www.w3.org/1999/xlink" content-type="dwc:verbatimCoordinates" xlink:type="simple">29°34'N, 103°26'E</named-content>, 2.VIII.2006, Hongying Zhang, SCAU 000021–000023 (SCAU).</p></tp:treatment-sec></tp:taxon-treatment>
