# Supplementary material for: The genus Macroteleia Westwood (Hymenoptera, Platygastridae s. l., Scelioninae) from China
Source: Zookeys. 2013 May 15;(300):1–98. doi: 10.3897/zookeys.300.4934 (PMC3689101; doi:10.3897/zookeys.300.4934)
Supplement: XML Treatment for Macroteleia semicircula [file zookeys.300.4934-treatment15.xml]

<!DOCTYPE tp:taxon-treatment
  PUBLIC "-//TaxonX//DTD Taxonomic Treatment Publishing DTD v0 20100105//EN" "tax-treatment-NSO.dtd">
<tp:taxon-treatment xmlns:tp="http://www.plazi.org/taxpub"><tp:treatment-meta><mixed-citation publication-type="journal"><person-group><name><surname>Chen</surname><given-names>Hua-yan</given-names></name><name><surname>Johnson</surname><given-names>Norman F.</given-names></name><name><surname>Masner</surname><given-names>Lubomír</given-names></name><name><surname>Xu</surname><given-names>Zai-fu</given-names></name></person-group><article-title>The genus 
                    <italic>Macroteleia</italic> Westwood (Hymenoptera, Platygastridae 
                    <italic>s. l.</italic>, Scelioninae) from China</article-title><source>Zookeys</source><day>15</day><month>5</month><year>2013</year><volume>2013</volume><issue>300</issue><fpage>1</fpage><lpage>98</lpage><pub-id pub-id-type="doi">10.3897/zookeys.300.4934</pub-id></mixed-citation></tp:treatment-meta><tp:nomenclature><tp:taxon-name>
                        <tp:taxon-name-part taxon-name-part-type="genus">Macroteleia</tp:taxon-name-part>
                        <tp:taxon-name-part taxon-name-part-type="species">semicircula</tp:taxon-name-part>
                    <object-id xmlns:xlink="http://www.w3.org/1999/xlink" xlink:type="simple">urn:lsid:zoobank.org:act:5813FBA4-90E4-4A67-8ECF-A87E6EB7AF6E</object-id>
								<object-id xmlns:xlink="http://www.w3.org/1999/xlink" xlink:type="simple">http://species-id.net/wiki/Macroteleia_semicircula</object-id>
								</tp:taxon-name><tp:taxon-status xmlns:xlink="http://www.w3.org/1999/xlink" xlink:type="simple">sp. n.</tp:taxon-status><xref ref-type="fig" rid="F56">Plates 56</xref><xref ref-type="fig" rid="F58">58</xref></tp:nomenclature><tp:treatment-sec sec-type="Description"><title>Description.</title><p><italic>Female</italic>. Body length 5.83–6.36 mm (n=4).</p><p><italic>Color</italic>. Head yellow with upper frons and vertex dark brown to black; mesosoma variably yellow to dark brown; metasoma black; mandible dark brown; palpi yellow; legs yellow throughout; A1–A6 yellow, A7–A12 black; fore wing subhyaline.</p><p><italic>Head</italic>. Transverse in dorsal view, 1.42–1.46× as wide as long, slightly wider than mesosoma; lateral ocellus contiguous with inner orbit of compound eye; POL 1.54–1.55× LOL; occipital carina continuous medially, coarsely and densely punctate; central keel well developed, extending onto interantennal process, slightly bifurcating dorsally (<xref ref-type="fig" rid="F57">Plate 57A</xref>); medial frons smooth; ventrolateral frons punctate rugose; frons below median ocellus and vertex punctate reticulate; gena punctate rugose; length of A3 1.16–1.18× length of A2.</p><p><italic>Mesosoma</italic>. Cervical pronotal area densely punctate; dorsal pronotal area areolate; lateral pronotal area anteriorly with several carinae subparallel to vertical epomial carina, otherwise smooth with sparse punctures; netrion finely punctate; notaulus deep, distinctly foveolate; mesoscutum densely punctate throughout; mesoscutellum sparsely punctate medially, densely punctate laterally; metascutellum semicircular (<xref ref-type="fig" rid="F57">Plate 57B</xref>), extending to gap between propodeal lobes, irregularly areolate rugose; propodeum divided into two widely separated subtriangular lobes (<xref ref-type="fig" rid="F57">Plate 57B</xref>), each side with rugose sculpture covered by dense, recumbent, white setae; upper mesepisternum with a row of robust longitudinal carinae below subalar pit; lower mesepisternum variably smooth to punctate rugulose; mesopleural depression smooth (<xref ref-type="fig" rid="F57">Plate 57C</xref>); metapleuron smooth dorsally, punctate rugose ventrally.</p><p><!--PageBreak--><italic>Legs</italic>. Robust; hind femur strongly swollen, 2.31–2.46× as long as its maximum width; hind tibia without spines over outer surface; hind basitarsus 3.63–4.23× as long as its maximum width.</p><p><italic>Wings</italic>. Apex of fore wing extending as far as mid-length of T5; R 1.38–1.60× as long as r-rs, R1 1.81–2.00× length of R.</p><p><italic>Metasoma</italic>. Posterior margin of transverse sulcus on T2 strongly convex (<xref ref-type="fig" rid="F57">Plate 57D</xref>); sublateral tergal carinae developed on T1–T3; T1 longitudinally punctate rugulose anteriorly, densely striate posteriorly; T2–T4 longitudinally punctate rugulose throughout; T5 –T6 finely punctate rugulose dorsally, densely longitudinally striate laterodorsally, with scattered small punctures in interstices; length of T3 0.63–0.66× length of T6; T5 slightly longer than wide; S2–S6 densely longitudinally striate, with coarse punctures in interstices; prominent longitudinal median carina present on S2–S4.</p><p><!--PageBreak--><italic>Male</italic>. Differing from female as follows: body length 4.12–5.56 mm (n=8); antenna yellow with A6–A11 brown; mesosoma variably brown to nearly black; fore wing slightly infuscate in basal half; propodeum continuous medially (<xref ref-type="fig" rid="F58">Plate 58A</xref>), not divided into two separated lobes, posterior margin excavate medially, each side with several irregular longitudinal carinae medially, otherwise rugose; T1 sparsely longitudinally striate throughout; T7 largely smooth except finely rugulose posterolaterally; T6 wider than long or slightly longer than wide; length of T6 3.80–4.75× length of T7; T7 transverse, apex truncate (<xref ref-type="fig" rid="F58">Plate 58B</xref>); length of T7 0.67–0.85× length of S7; S7 longitudinally punctate rugulose.</p><fig id="F56" position="float" orientation="portrait"><label>Plate 56.</label><caption><p><italic><tp:taxon-name>Macroteleia semicircula</tp:taxon-name></italic> sp. n., holotype, female. <bold>A</bold> Dorsal habitus <bold>B</bold> Lateral habitus.</p></caption><graphic xmlns:xlink="http://www.w3.org/1999/xlink" xlink:href="ZooKeys-300-001-g056.jpg" position="float" orientation="portrait" xlink:type="simple"/></fig><fig id="F57" position="float" orientation="portrait"><label>Plate 57.</label><caption><p><italic><tp:taxon-name>Macroteleia semicircula</tp:taxon-name></italic> sp. n., holotype, female. <bold>A</bold> Head, anterior view <bold>B</bold> Head and mesosoma, dorsal view <bold>C</bold> Head and mesosoma, lateral view <bold>D</bold> Metasoma, dorsal view.</p></caption><graphic xmlns:xlink="http://www.w3.org/1999/xlink" xlink:href="ZooKeys-300-001-g057.jpg" position="float" orientation="portrait" xlink:type="simple"/></fig><fig id="F58" position="float" orientation="portrait"><label>Plate 58.</label><caption><p><italic><tp:taxon-name>Macroteleia semicircula</tp:taxon-name></italic> sp. n., paratype, male. <bold>A</bold> Dorsal habitus <bold>B</bold> Apex of metasoma, dorsal view <bold>C</bold> Apex of metasoma, lateral view.</p></caption><graphic xmlns:xlink="http://www.w3.org/1999/xlink" xlink:href="ZooKeys-300-001-g058.jpg" position="float" orientation="portrait" xlink:type="simple"/></fig></tp:treatment-sec><tp:treatment-sec sec-type="Diagnosis"><title>Diagnosis.</title><p><italic><tp:taxon-name>Macroteleia semicircula</tp:taxon-name></italic> shares the well-developed central keel and robust legs with <italic><tp:taxon-name>Macroteleia salebrosa</tp:taxon-name></italic> and <italic><tp:taxon-name>Macroteleia striatipleuron</tp:taxon-name></italic>, but can be distinguished by the semicircular metascutellum (rectangular in the latter two species).</p></tp:treatment-sec><tp:treatment-sec sec-type="Etymology"><title>Etymology.</title><p>The name <italic>semicircula</italic> refers to the semicircular metascutellum of this species and is used as a noun in apposition.</p></tp:treatment-sec><tp:treatment-sec sec-type="Distribution"><title>Distribution.</title><p>China (Guangdong, Hainan). Link to distribution map [<ext-link xmlns:xlink="http://www.w3.org/1999/xlink" ext-link-type="uri" xlink:href="http://hol.osu.edu/map-large.html?id=320507" xlink:type="simple">http://hol.osu.edu/map-large.html?id=320507</ext-link>].</p><!--PageBreak--></tp:treatment-sec><tp:treatment-sec sec-type="Material examined"><title>Material examined.</title><p><italic>Holotype</italic>, ♀: <bold>CHINA</bold>: Guangdong, Nanling National Nature Reserve, <named-content xmlns:xlink="http://www.w3.org/1999/xlink" content-type="dwc:verbatimCoordinates" xlink:type="simple">24°54'N, 113°00'E</named-content>, 8–17.VIII.2010, sweeping, Huayan Chen, SCAU 000001 (deposited in SCAU). <italic>Paratypes</italic>: 2 ♂, Guangdong, Nanling National Nature Reserve, <named-content xmlns:xlink="http://www.w3.org/1999/xlink" content-type="dwc:verbatimCoordinates" xlink:type="simple">24°54'N, 113°00'E</named-content>, 9–18.VII.2004, Juanjuan Ma, SCAU 000002, 000003 (SCAU); 1 ♀, Hainan, Bawangling National Nature Reserve, <named-content xmlns:xlink="http://www.w3.org/1999/xlink" content-type="dwc:verbatimCoordinates" xlink:type="simple">19°07'N, 109°03'E</named-content>, 21.X.2007, Jiemin Yao, SCAU 000004 (SCAU); 1 ♀ + 1 ♂, Hainan, Bawangling National Nature Reserve, <named-content xmlns:xlink="http://www.w3.org/1999/xlink" content-type="dwc:verbatimCoordinates" xlink:type="simple">19°07'N, 109°03'E</named-content>, 21.V.2007, Jingxian Liu, SCAU 000005, 000006 (SCAU); 1 ♂, Hainan, Wuzhishan National Nature Reserve, <named-content xmlns:xlink="http://www.w3.org/1999/xlink" content-type="dwc:verbatimCoordinates" xlink:type="simple">18°51'N, 109°39'E</named-content>, 16–18.V.2007, Liqiong Weng, SCAU 000007 (SCAU); 1 ♂, Hainan, Wuzhishan National Nature Reserve, 16–18.V.2007, <named-content xmlns:xlink="http://www.w3.org/1999/xlink" content-type="dwc:verbatimCoordinates" xlink:type="simple">18°51'N, 109°39'E</named-content>, Jingxian Liu, SCAU 000008 (SCAU); 1 ♀, Hainan, Mt. Yinggeling, <named-content xmlns:xlink="http://www.w3.org/1999/xlink" content-type="dwc:verbatimCoordinates" xlink:type="simple">18°49'N, 109°11'E</named-content>, 24–25.X.2007, Jingxian Liu, SCAU 000009 (SCAU); 1 ♂, Hainan, Mt. Yinggeling, <named-content xmlns:xlink="http://www.w3.org/1999/xlink" content-type="dwc:verbatimCoordinates" xlink:type="simple">18°49'N, 109°11'E</named-content>, 22–25.V.2007, Jie Zeng, SCAU 000010 (SCAU); 2 ♂, Hainan, Mt. Yinggeling, <named-content xmlns:xlink="http://www.w3.org/1999/xlink" content-type="dwc:verbatimCoordinates" xlink:type="simple">18°49'N, 109°11'E</named-content>, 28.X.2007, Liqiong Weng, SCAU 000011, 000012 (SCAU).</p><!--PageBreak--></tp:treatment-sec></tp:taxon-treatment>
