# Supplementary material for: The genus Macroteleia Westwood (Hymenoptera, Platygastridae s. l., Scelioninae) from China
Source: Zookeys. 2013 May 15;(300):1–98. doi: 10.3897/zookeys.300.4934 (PMC3689101; doi:10.3897/zookeys.300.4934)
Supplement: XML Treatment for Macroteleia spinitibia [file zookeys.300.4934-treatment16.xml]

<!DOCTYPE tp:taxon-treatment
  PUBLIC "-//TaxonX//DTD Taxonomic Treatment Publishing DTD v0 20100105//EN" "tax-treatment-NSO.dtd">
<tp:taxon-treatment xmlns:tp="http://www.plazi.org/taxpub"><tp:treatment-meta><mixed-citation publication-type="journal"><person-group><name><surname>Chen</surname><given-names>Hua-yan</given-names></name><name><surname>Johnson</surname><given-names>Norman F.</given-names></name><name><surname>Masner</surname><given-names>Lubomír</given-names></name><name><surname>Xu</surname><given-names>Zai-fu</given-names></name></person-group><article-title>The genus 
                    <italic>Macroteleia</italic> Westwood (Hymenoptera, Platygastridae 
                    <italic>s. l.</italic>, Scelioninae) from China</article-title><source>Zookeys</source><day>15</day><month>5</month><year>2013</year><volume>2013</volume><issue>300</issue><fpage>1</fpage><lpage>98</lpage><pub-id pub-id-type="doi">10.3897/zookeys.300.4934</pub-id></mixed-citation></tp:treatment-meta><tp:nomenclature><tp:taxon-name>
                        <tp:taxon-name-part taxon-name-part-type="genus">Macroteleia</tp:taxon-name-part>
                        <tp:taxon-name-part taxon-name-part-type="species">spinitibia</tp:taxon-name-part>
                    <object-id xmlns:xlink="http://www.w3.org/1999/xlink" xlink:type="simple">urn:lsid:zoobank.org:act:86880BD0-AC42-48C1-A096-D6A1B191C7EE</object-id>
								<object-id xmlns:xlink="http://www.w3.org/1999/xlink" xlink:type="simple">http://species-id.net/wiki/Macroteleia_spinitibia</object-id>
								</tp:taxon-name><tp:taxon-status xmlns:xlink="http://www.w3.org/1999/xlink" xlink:type="simple">sp. n.</tp:taxon-status><xref ref-type="fig" rid="F59">Plates 59</xref><xref ref-type="fig" rid="F61">61</xref></tp:nomenclature><tp:treatment-sec sec-type="Description"><title>Description.</title><p><italic>Male</italic>. Body length 6.08–6.17 mm (n=2).</p><p><italic>Color</italic>. Head yellow; mesosoma variably yellow to brown; metasoma black; mandible dark brown; palpi yellow; legs yellow with hind tarsi brown; A1 and A12 yellow, A2–A7 brown, A8–A11 dark brown; fore wing hyaline with medial longitudinal infuscate streak extending to near apex of wing (<xref ref-type="fig" rid="F60">Plate 60D</xref>).</p><p><!--PageBreak--><italic>Head</italic>. Transverse in dorsal view, 1.38–1.40× as wide as long, slightly wider than mesosoma; lateral ocellus contiguous with inner orbit of compound eye; POL 1.81–1.88× LOL; occipital carina continuous medially, densely punctate; central keel well developed (<xref ref-type="fig" rid="F60">Plate 60A</xref>), extending onto interantennal process; medial frons largely smooth, finely strigose dorsally; remainder of frons punctate rugulose; vertex punctate reticulate, narrow interspaces with fine microsculpture; gena punctate rugulose; length of A3 1.04× length of A2.</p><p><!--PageBreak--><italic>Mesosoma</italic>. Cervical pronotal area punctate rugulose; dorsal pronotal area areolate; lateral pronotal area smooth anteriorly, densely punctate posteriorly; netrion rugulose; notaulus deep, distinctly foveolate; middle lobe of mesoscutum punctate reticulate throughout, narrow interspaces in part with fine microsculpture; lateral lobes of mesoscutum sparsely punctate throughout, interspaces with fine microsculpture; mesoscutellum densely punctate throughout; metascutellum transverse (<xref ref-type="fig" rid="F60">Plate 60B</xref>), posterior margin concave medially, irregularly rugose; propodeum continuous medially, not divided into two separated lobes (<xref ref-type="fig" rid="F60">Plate 60B</xref>), posterior margin convex, each side with several irregular longitudinal carinae medially, otherwise rugose; upper mesepisternum with a row of longitudinal fine striae below subalar pit; lower mesepisternum punctate rugulose; mesopleural depression longitudinally striate (<xref ref-type="fig" rid="F60">Plate 60C</xref>); metapleuron longitudinally striate throughout.</p><p><!--PageBreak--><italic>Legs</italic>. Robust; hind femur strongly swollen, 2.86× as long as its maximum width; hind tibia with numerous semi–erect, yellow spines over outer surface (<xref ref-type="fig" rid="F61">Plate 61D</xref>); hind basitarsus 6.53–6.67× as long as its maximum width.</p><p><italic>Wings</italic>. Apex of fore wing extending as far as basal third of T5; R 1.50–1.53× as long as r-rs, R1 1.04–1.53× length of R.</p><p><italic>Metasoma</italic>. Posterior margin of transverse sulcus on T2 straight (<xref ref-type="fig" rid="F61">Plate 61A</xref>); sublateral tergal carinae well developed on T1–T2; T1 sparsely longitudinally striate, with delicate punctures in interstices; T2–T6 densely longitudinally striate, with numerous delicate punctures in interstices; T7 finely rugulose posterolaterally; T6 slightly longer than wide; length of T6 4.00–4.55× length of T7; T7 transverse, apex truncate (<xref ref-type="fig" rid="F61">Plate 61B</xref>); length of T7 0.61–0.71× length of S7; S2–S6 densely longitudinally striate, with numerous punctures in interstices; S7 densely punctate; prominent longitudinal median carina present on S2–S6.</p><p><italic>Female</italic>. Unknown.</p><fig id="F59" position="float" orientation="portrait"><label>Plate 59.</label><caption><p><italic><tp:taxon-name>Macroteleia spinitibia</tp:taxon-name></italic> sp. n., holotype, male. <bold>A</bold> Dorsal habitus <bold>B</bold> Lateral habitus.</p></caption><graphic xmlns:xlink="http://www.w3.org/1999/xlink" xlink:href="ZooKeys-300-001-g059.jpg" position="float" orientation="portrait" xlink:type="simple"/></fig><fig id="F60" position="float" orientation="portrait"><label>Plate 60.</label><caption><p><italic><tp:taxon-name>Macroteleia spinitibia</tp:taxon-name></italic> sp. n., holotype, male. <bold>A</bold> Head, anterior view <bold>B</bold> Head and mesosoma, dorsal view <bold>C</bold> Head and mesosoma, lateral view <bold>D</bold> Fore and hind wing.</p></caption><graphic xmlns:xlink="http://www.w3.org/1999/xlink" xlink:href="ZooKeys-300-001-g060.jpg" position="float" orientation="portrait" xlink:type="simple"/></fig><fig id="F61" position="float" orientation="portrait"><label>Plate 61.</label><caption><p><italic><tp:taxon-name>Macroteleia spinitibia</tp:taxon-name></italic> sp. n., holotype, male. <bold>A</bold> Metasoma, dorsal view <bold>B</bold> Apex of metasoma, dorsal view <bold>C</bold> Apex of metasoma, lateral view <bold>D</bold> Hind femur and tibia.</p></caption><graphic xmlns:xlink="http://www.w3.org/1999/xlink" xlink:href="ZooKeys-300-001-g061.jpg" position="float" orientation="portrait" xlink:type="simple"/></fig></tp:treatment-sec><tp:treatment-sec sec-type="Diagnosis"><title>Diagnosis.</title><p>The combination of infuscate fore wing, short R1 and spinulate hind tibia renders this species rather straightforward to identify.</p></tp:treatment-sec><tp:treatment-sec sec-type="Etymology"><title>Etymology.</title><p>The name <italic>spinitibia</italic> refers to hind tibia with numerous semi-erect spines over outer surface in this species. The epithet is used as a noun in apposition.</p></tp:treatment-sec><tp:treatment-sec sec-type="Distribution"><title>Distribution.</title><p>China (Hainan). Link to distribution map [<ext-link xmlns:xlink="http://www.w3.org/1999/xlink" ext-link-type="uri" xlink:href="http://hol.osu.edu/map-large.html?id=320508" xlink:type="simple">http://hol.osu.edu/map-large.html?id=320508</ext-link>].</p></tp:treatment-sec><tp:treatment-sec sec-type="Material Examined"><title>Material Examined.</title><p><italic>Holotype</italic>, ♂: <bold>CHINA</bold>: Hainan, Bawangling National Nature Reserve, <named-content xmlns:xlink="http://www.w3.org/1999/xlink" content-type="dwc:verbatimCoordinates" xlink:type="simple">19°07'N, 109°03'E</named-content>, 7–11.VII.2006, Jingxian Liu, SCAU 000014 (deposited in SCAU). <italic>Paratype</italic>: 1 ♂, Hainan, Mt. Yinggeling, <named-content xmlns:xlink="http://www.w3.org/1999/xlink" content-type="dwc:verbatimCoordinates" xlink:type="simple">18°49'N, 109°11'E</named-content>, 16.XI.2008, Manman Wang, SCAU 000015 (SCAU).</p></tp:treatment-sec></tp:taxon-treatment>
