# Supplementary material for: The genus Macroteleia Westwood (Hymenoptera, Platygastridae s. l., Scelioninae) from China
Source: Zookeys. 2013 May 15;(300):1–98. doi: 10.3897/zookeys.300.4934 (PMC3689101; doi:10.3897/zookeys.300.4934)
Supplement: XML Treatment for Macroteleia striatipleuron [file zookeys.300.4934-treatment17.xml]

<!DOCTYPE tp:taxon-treatment
  PUBLIC "-//TaxonX//DTD Taxonomic Treatment Publishing DTD v0 20100105//EN" "tax-treatment-NSO.dtd">
<tp:taxon-treatment xmlns:tp="http://www.plazi.org/taxpub"><tp:treatment-meta><mixed-citation publication-type="journal"><person-group><name><surname>Chen</surname><given-names>Hua-yan</given-names></name><name><surname>Johnson</surname><given-names>Norman F.</given-names></name><name><surname>Masner</surname><given-names>Lubomír</given-names></name><name><surname>Xu</surname><given-names>Zai-fu</given-names></name></person-group><article-title>The genus 
                    <italic>Macroteleia</italic> Westwood (Hymenoptera, Platygastridae 
                    <italic>s. l.</italic>, Scelioninae) from China</article-title><source>Zookeys</source><day>15</day><month>5</month><year>2013</year><volume>2013</volume><issue>300</issue><fpage>1</fpage><lpage>98</lpage><pub-id pub-id-type="doi">10.3897/zookeys.300.4934</pub-id></mixed-citation></tp:treatment-meta><tp:nomenclature><tp:taxon-name>
                        <tp:taxon-name-part taxon-name-part-type="genus">Macroteleia</tp:taxon-name-part>
                        <tp:taxon-name-part taxon-name-part-type="species">striatipleuron</tp:taxon-name-part>
                    <object-id xmlns:xlink="http://www.w3.org/1999/xlink" xlink:type="simple">urn:lsid:zoobank.org:act:53384A4A-28B5-4F08-9CC6-EA8CBBBB5260</object-id>
								<object-id xmlns:xlink="http://www.w3.org/1999/xlink" xlink:type="simple">http://species-id.net/wiki/Macroteleia_striatipleuron</object-id>
								</tp:taxon-name><tp:taxon-status xmlns:xlink="http://www.w3.org/1999/xlink" xlink:type="simple">sp. n.</tp:taxon-status><xref ref-type="fig" rid="F62">Plates 62</xref><xref ref-type="fig" rid="F63">63</xref></tp:nomenclature><tp:treatment-sec sec-type="Description"><title>Description.</title><p><italic>Female</italic>. Body length 6.50 mm.</p><p><italic>Color</italic>. Body black; mandible dark brown; palpi yellow; legs yellow with hind tarsi brown; A1 yellow, A2-A4 brown, A5 dark brown, remainder of antenna black; fore wing subhyaline with medial longitudinal infuscate streak in basal half.</p><p><italic>Head</italic>. Transverse in dorsal view, width 1.46× length, as wide as mesosoma; OOL short, 0.25× minimum ocellar width; POL 1.73× LOL; occipital carina continuous medially, coarsely and densely punctate; central keel well developed, extending onto interantennal process, slightly bifurcating dorsally (<xref ref-type="fig" rid="F2">Plate 2A</xref>); medial frons smooth dorsally, obliquely strigose ventrally; remainder of frons and vertex punctate reticulate; gena punctate rugose; length of A3 1.03× length of A2.</p><p><!--PageBreak--><italic>Mesosoma</italic>. Cervical pronotal area punctate reticulate; dorsal pronotal area areolate; lateral pronotal area anteriorly with several carinae subparallel to vertical epomial carina, otherwise smooth with sparse punctures; netrion finely punctate rugulose; notaulus deep, distinctly foveolate; middle lobe of mesoscutum densely punctate, becoming punctate reticulate anteriorly and posteriorly; lateral lobes of mesoscutum densely punctate throughout; mesoscutellum densely punctate throughout; metascutellum rectangular (<xref ref-type="fig" rid="F63">Plate 63A</xref>), posterior margin convex, extending to gap between propodeal lobes, irregularly areolate rugose; propodeum medially divided into two widely separated subtriangular lobes (<xref ref-type="fig" rid="F63">Plate 63B</xref>), each side with rugose sculpture covered by dense, recumbent, white setae; upper mesepisternum with a row of robust longitudinal carinae below subalar pit; lower mesepisternum densely punctate; mesopleural depression longitudinally striate (<xref ref-type="fig" rid="F63">Plate 63B</xref>); metapleuron punctate rugose throughout.</p><p><italic>Legs</italic>. Robust; hind femur strongly swollen, 2.70× as long as its maximum width; hind tibia without spines over outer surface; hind basitarsus 3.75× as long as its maximum width.</p><p><!--PageBreak--><italic>Wings</italic>. Apex of fore wing extending as far as mid-length of T6; R 1.36 × as long as r-rs, R1 1.89× length of R.</p><p><!--PageBreak--><italic>Metasoma</italic>. Posterior margin of transverse sulcus on T2 slightly convex (<xref ref-type="fig" rid="F63">Plate 63C</xref>); sublateral tergal carinae developed on T1–T2; T1 longitudinally punctate rugose anteriorly, densely striate posteriorly; T2–T5 longitudinally punctate rugulose throughout; T6 longitudinally striate throughout, with scattered small punctures in interstices; length of T3 0.81× length of T6; T5 slightly wider than long; S2–S6 densely longitudinally striate, with coarse punctures in interstices; prominent longitudinal median carina strongly developed on S2–S4.</p><p><italic>Male</italic>. Unknown.</p><fig id="F62" position="float" orientation="portrait"><label>Plate 62.</label><caption><p><italic><tp:taxon-name>Macroteleia striatipleuron</tp:taxon-name></italic> sp. n., holotype, female. <bold>A</bold> Dorsal habitus <bold>B</bold> Lateral habitus.</p></caption><graphic xmlns:xlink="http://www.w3.org/1999/xlink" xlink:href="ZooKeys-300-001-g062.jpg" position="float" orientation="portrait" xlink:type="simple"/></fig><fig id="F63" position="float" orientation="portrait"><label>Plate 63.</label><caption><p><italic><tp:taxon-name>Macroteleia striatipleuron</tp:taxon-name></italic> sp. n., holotype, female. <bold>A</bold> Head and mesosoma, dorsal view <bold>B</bold> Head and mesosoma, lateral view <bold>C</bold> Metasoma, dorsal view.</p></caption><graphic xmlns:xlink="http://www.w3.org/1999/xlink" xlink:href="ZooKeys-300-001-g063.jpg" position="float" orientation="portrait" xlink:type="simple"/></fig></tp:treatment-sec><tp:treatment-sec sec-type="Diagnosis"><title>Diagnosis.</title><p><italic><tp:taxon-name>Macroteleia striatipleuron</tp:taxon-name></italic> shares the well-developed central keel,rectangular metascutellum and robust legs with <italic><tp:taxon-name>Macroteleia salebrosa</tp:taxon-name></italic>, but can be distinguished by the medially continuous occipital carina (interrupted medially in <italic><tp:taxon-name>Macroteleia salebrosa</tp:taxon-name></italic>); longitudinally striate mesopleural depression (smooth in <italic><tp:taxon-name>Macroteleia salebrosa</tp:taxon-name></italic>); and yellow hind coxa (dark brown to nearly black in <italic><tp:taxon-name>Macroteleia salebrosa</tp:taxon-name></italic>).</p></tp:treatment-sec><tp:treatment-sec sec-type="Etymology"><title>Etymology.</title><p>The name <italic>striatipleuron</italic> refers to the longitudinal striae on mesopleural depression of this species and is used as a noun in apposition.</p></tp:treatment-sec><tp:treatment-sec sec-type="Distribution"><title>Distribution.</title><p>China (Guangdong). Link to distribution map [<ext-link xmlns:xlink="http://www.w3.org/1999/xlink" ext-link-type="uri" xlink:href="http://hol.osu.edu/map-large.html?id=320509" xlink:type="simple">http://hol.osu.edu/map-large.html?id=320509</ext-link>].</p></tp:treatment-sec><tp:treatment-sec sec-type="Material examined"><title>Material examined.</title><p><italic>Holotype</italic>, ♀: <bold>CHINA</bold>: Guangdong, Nanling National Nature Reserve, <named-content xmlns:xlink="http://www.w3.org/1999/xlink" content-type="dwc:verbatimCoordinates" xlink:type="simple">24°54'N, 113°00'E</named-content>, 8–17.VIII.2010, sweeping, Huayan Chen, SCAU 000013 (deposited in SCAU).</p></tp:treatment-sec><tp:treatment-sec><!--Section generated to contain objects referenced in tp:taxon-treatment.--><fig id="F2" position="float" orientation="portrait"><label>Plate 2.</label><caption><p><italic><tp:taxon-name>Macroteleia striatipleuron</tp:taxon-name></italic> sp. n., female. <bold>A</bold> Head, anterior view <bold>B</bold> Head, dorsal view. ck: central keel; cl: clypeus; ge: gena; LOL: lateral ocellar line; lp: labial palpus; md: mandible; mp: maxillary palpus; oc: occipital carina; OOL: ocular ocellar line; ot: ocellar triangle; POL: posterior ocellar line; vx: vertex.</p></caption><graphic xmlns:xlink="http://www.w3.org/1999/xlink" xlink:href="ZooKeys-300-001-g002.jpg" position="float" orientation="portrait" xlink:type="simple"/></fig></tp:treatment-sec></tp:taxon-treatment>
