# Supplementary material for: The genus Macroteleia Westwood (Hymenoptera, Platygastridae s. l., Scelioninae) from China
Source: Zookeys. 2013 May 15;(300):1–98. doi: 10.3897/zookeys.300.4934 (PMC3689101; doi:10.3897/zookeys.300.4934)
Supplement: XML Treatment for Macroteleia striativentris [file zookeys.300.4934-treatment18.xml]

<!DOCTYPE tp:taxon-treatment
  PUBLIC "-//TaxonX//DTD Taxonomic Treatment Publishing DTD v0 20100105//EN" "tax-treatment-NSO.dtd">
<tp:taxon-treatment xmlns:tp="http://www.plazi.org/taxpub"><tp:treatment-meta><mixed-citation publication-type="journal"><person-group><name><surname>Chen</surname><given-names>Hua-yan</given-names></name><name><surname>Johnson</surname><given-names>Norman F.</given-names></name><name><surname>Masner</surname><given-names>Lubomír</given-names></name><name><surname>Xu</surname><given-names>Zai-fu</given-names></name></person-group><article-title>The genus 
                    <italic>Macroteleia</italic> Westwood (Hymenoptera, Platygastridae 
                    <italic>s. l.</italic>, Scelioninae) from China</article-title><source>Zookeys</source><day>15</day><month>5</month><year>2013</year><volume>2013</volume><issue>300</issue><fpage>1</fpage><lpage>98</lpage><pub-id pub-id-type="doi">10.3897/zookeys.300.4934</pub-id></mixed-citation></tp:treatment-meta><tp:nomenclature><tp:taxon-name>
                        <tp:taxon-name-part taxon-name-part-type="genus">Macroteleia</tp:taxon-name-part>
                        <tp:taxon-name-part taxon-name-part-type="species">striativentris</tp:taxon-name-part>
                    <object-id xmlns:xlink="http://www.w3.org/1999/xlink" xlink:type="simple">http://species-id.net/wiki/Macroteleia_striativentris</object-id>
								</tp:taxon-name><tp:taxon-authority>Crawford</tp:taxon-authority><xref ref-type="fig" rid="F64">Plates 64</xref><xref ref-type="fig" rid="F69">69</xref><tp:nomenclature-citation-list><tp:nomenclature-citation><tp:taxon-name>Macroteleia striativentris</tp:taxon-name><comment><xref ref-type="bibr" rid="B12">Crawford 1910</xref>: 126 (original description); <xref ref-type="bibr" rid="B35">Kieffer 1913b</xref>: 323 (description, keyed); <xref ref-type="bibr" rid="B37">Kieffer 1914b</xref>: 298 (keyed); <xref ref-type="bibr" rid="B39">Kieffer 1926</xref>: 521, 527 (description, keyed); <xref ref-type="bibr" rid="B6">Baltazar 1966</xref>: 184 (listed, synonymy); <xref ref-type="bibr" rid="B56">Masner and Muesebeck 1968</xref>: 40 (type information); <xref ref-type="bibr" rid="B47">Lê 2000</xref>: 53, 63 (description, keyed).</comment></tp:nomenclature-citation></tp:nomenclature-citation-list></tp:nomenclature><tp:treatment-sec sec-type="Description"><title>Description.</title><p><italic>Female</italic>. Body length 4.06–6.34 mm (n=20).</p><p><italic>Color</italic>. Head and mesosoma black, metasoma dark brown to black; mandible dark brown; palpi yellow; legs pale brown throughout; A1 brown, A2–A5 dark brown, remainder of antenna black; fore wing hyaline.</p><p><italic>Head</italic>. Transverse in dorsal view, 1.28–1.48× as wide as long, slightly wider than mesosoma; OOL short, 0.29–0.33× minimum ocellar width; POL 1.25–1.33× LOL; occipital carina interrupted medially; central keel absent or weakly developed above interantennal process (<xref ref-type="fig" rid="F66">Plates 66C</xref>, <xref ref-type="fig" rid="F68">68A</xref>); medial frons punctate rugulose ventrally, irregularly smooth dorsally; ventrolateral frons punctate rugose; frons below median ocellus densely punctate; vertex densely punctate; gena punctate rugose; length of A3 0.83–0.90× length of A2.</p><p><!--PageBreak--><italic>Mesosoma</italic>. Cervical pronotal area densely punctate; dorsal pronotal area areolate; lateral pronotal area smooth anteriorly, punctate rugulose posteriorly; netrion punctate rugose; notaulus narrow, irregularly foveolate; middle lobe of mesoscutum densely punctate, becoming denser anteriorly and posteriorly; lateral lobes of mesoscutum densely punctate throughout; mesoscutellum densely punctate throughout; metascutellum distinctly transverse (<xref ref-type="fig" rid="F65">Plates 65B</xref>, <xref ref-type="fig" rid="F66">66D</xref>, <xref ref-type="fig" rid="F68">68B</xref>), posterior margin slightly pointed medially, longitudinally carinate; propodeum continuous medially (<xref ref-type="fig" rid="F65">Plates 65B</xref>, <xref ref-type="fig" rid="F66">66D</xref>, <xref ref-type="fig" rid="F68">68B</xref>), not divided into two separated lobes, posterior margin narrowly notched medially, each side with several irregular longitudinal carinae medially, otherwise punctate rugulose, covered by dense, recumbent, white setae; upper mesepisternum with a row of robust longitudinal carinae below subalar pit; lower mesepisternum punctate rugulose; mesopleural depression smooth (<xref ref-type="fig" rid="F65">Plates 65C</xref>, <xref ref-type="fig" rid="F66">66E</xref>, <xref ref-type="fig" rid="F68">68C</xref>); metapleuron longitudinally striate throughout.</p><p><italic>Legs</italic>. Slender; hind femur weakly swollen, 4.12–4.87× as long as its maximum width; hind tibia without spines over outer surface; hind basitarsus 10.60–12.50× as long as its maximum width.</p><p><italic>Wings</italic>. Apex of fore wing extending as far as mid-length of T4; R 1.33–2.08× as long as r-rs, R1 1.90–2.38× length of R.</p><p><!--PageBreak--><italic>Metasoma</italic>. Posterior margin of transverse sulcus on T2 straight (<xref ref-type="fig" rid="F65">Plates 65D</xref>, <xref ref-type="fig" rid="F66">66F</xref>, <xref ref-type="fig" rid="F68">68D</xref>); sublateral tergal carinae developed on T1–T3; T1 densely longitudinally striate medially, with scattered punctures in interstices anteriorly, punctate rugulose laterally; T2–T4 densely longitudinally striate medially, with delicate punctures in interstices, punctate rugulose laterally; T5–T6 finely punctate dorsally, densely longitudinally striate laterally, with scattered small punctures in interstices; length of T3 0.72–0.97× length of T6; T5 distinctly longer than wide; S2–S3 sparsely longitudinally striate, with finely punctate rugulose interstices; S4–S6 longitudinally striate, with finely punctate interstices; prominent longitudinal median carina present on S2–S5.</p><p><italic>Male</italic>. Differing from female as follows: body length 5.22–5.57 mm (n=9); head brown to dark brown; mesosoma black; metasoma variably brown to black; A1 brown, remainder of antenna dark brown to black; T1 densely longitudinally striate medially, with rugulose sculpture in interstices anteriorly, punctate rugulose laterally; T2–T3 densely longitudinally striate medially, with delicate punctures in interstices, punctate rugulose laterally; T4–T7 longitudinally punctate rugulose; T6 distinctly longer than wide; length of T6 1.20–1.41× length of T7; T7 subtriangular, apex pointed (<xref ref-type="fig" rid="F69">Plate 69B</xref>); length of T7 2.21–2.50× length of S7; S2–S5 longitudinally striate, with delicate punctures in interstices; S6–S7 longitudinally punctate rugulose.</p><fig id="F64" position="float" orientation="portrait"><label>Plate 64.</label><caption><p><italic><tp:taxon-name>Macroteleia striativentris</tp:taxon-name></italic> Crawford, holotype, female. <bold>A</bold> Dorsal habitus <bold>B</bold> Lateral habitus.</p></caption><graphic xmlns:xlink="http://www.w3.org/1999/xlink" xlink:href="ZooKeys-300-001-g064.jpg" position="float" orientation="portrait" xlink:type="simple"/></fig><fig id="F65" position="float" orientation="portrait"><label>Plate 65.</label><caption><p><italic><tp:taxon-name>Macroteleia striativentris</tp:taxon-name></italic> Crawford, holotype, female. <bold>A</bold> Head, anterior view <bold>B</bold> Head and mesosoma, dorsal view <bold>C</bold> Head and mesosoma, lateral view <bold>D</bold> Metasoma and fore wing, dorsal view.</p></caption><graphic xmlns:xlink="http://www.w3.org/1999/xlink" xlink:href="ZooKeys-300-001-g065.jpg" position="float" orientation="portrait" xlink:type="simple"/></fig><fig id="F66" position="float" orientation="portrait"><label>Plate 66.</label><caption><p><italic><tp:taxon-name>Macroteleia fugacious</tp:taxon-name></italic> Kozlov &amp; Lê, paratype, female. <bold>A</bold> Dorsal habitus <bold>B</bold> Lateral habitus <bold>C</bold> Head, anterior view <bold>D</bold> Head and mesosoma, dorsal view <bold>E</bold> Head and mesosoma, lateral view <bold>F</bold> Metasoma, dorsal view.</p></caption><graphic xmlns:xlink="http://www.w3.org/1999/xlink" xlink:href="ZooKeys-300-001-g066.jpg" position="float" orientation="portrait" xlink:type="simple"/></fig><fig id="F67" position="float" orientation="portrait"><label>Plate 67.</label><caption><p><italic><tp:taxon-name>Macroteleia striativentris</tp:taxon-name></italic> Crawford, female from Guangdong, Chebaling National Nature Reserve. <bold>A</bold> Dorsal habitus <bold>B</bold> Lateral habitus.</p></caption><graphic xmlns:xlink="http://www.w3.org/1999/xlink" xlink:href="ZooKeys-300-001-g067.jpg" position="float" orientation="portrait" xlink:type="simple"/></fig><fig id="F68" position="float" orientation="portrait"><label>Plate 68.</label><caption><p><italic><tp:taxon-name>Macroteleia striativentris</tp:taxon-name></italic> Crawford, female from Guangdong, Chebaling National Nature Reserve. <bold>A</bold> Head, anterior view <bold>B</bold> Head and mesosoma, dorsal view <bold>C</bold> Head and mesosoma, lateral view <bold>D</bold> Metasoma, dorsal view.</p></caption><graphic xmlns:xlink="http://www.w3.org/1999/xlink" xlink:href="ZooKeys-300-001-g068.jpg" position="float" orientation="portrait" xlink:type="simple"/></fig><fig id="F69" position="float" orientation="portrait"><label>Plate 69.</label><caption><p><italic><tp:taxon-name>Macroteleia striativentris</tp:taxon-name></italic> Crawford, male from Guangdong, Guangzhou, Tianlu Lake. <bold>A</bold> Dorsal habitus <bold>B</bold> Apex of metasoma, dorsal view <bold>C</bold> Apex of metasoma, lateral view.</p></caption><graphic xmlns:xlink="http://www.w3.org/1999/xlink" xlink:href="ZooKeys-300-001-g069.jpg" position="float" orientation="portrait" xlink:type="simple"/></fig><!--PageBreak--></tp:treatment-sec><tp:treatment-sec sec-type="Distribution"><title>Distribution.</title><p>China (Guangdong, Hainan, Yunnan); Vietnam; Thailand; Philippines. Link to distribution map [<ext-link xmlns:xlink="http://www.w3.org/1999/xlink" ext-link-type="uri" xlink:href="http://hol.osu.edu/map-large.html?id=4873" xlink:type="simple">http://hol.osu.edu/map-large.html?id=4873</ext-link>].</p></tp:treatment-sec><tp:treatment-sec sec-type="Material examined"><title>Material examined.</title><p><!--PageBreak--><italic>Lectotype</italic>, ♀, <bold>PHILIPPINES</bold>: “Manila PI”, “Robt Brown Collector”, “<italic><tp:taxon-name>Macroteleia striativentris</tp:taxon-name></italic> ♀ Type Crawford”, “Lectotype ♀ <italic><tp:taxon-name>Macroteleia striativentris</tp:taxon-name></italic> Crawford by L. Masner, 1967”, “Type No 12896 U.S.N.M.” (deposited in USNM).</p></tp:treatment-sec><tp:treatment-sec sec-type="Other material"><title>Other material.</title><p><bold>CHINA</bold>: 1 ♀, Guangdong, Chebaling National Nature Reserve, <named-content xmlns:xlink="http://www.w3.org/1999/xlink" content-type="dwc:verbatimCoordinates" xlink:type="simple">24°43'N, 114°14'E</named-content>, 25.V.2002, Jingxian Liu, SCAU 000086 (SCAU); 1 ♂, Guangdong, Chebaling National Nature Reserve, <named-content xmlns:xlink="http://www.w3.org/1999/xlink" content-type="dwc:verbatimCoordinates" xlink:type="simple">24°43'N, 114°14'E</named-content>, 10.VII.2003, Zaifu Xu, SCAU 000087 (SCAU); 2 ♀, Guangdong, Fengkai County, Mt. Qiancengfeng, <named-content xmlns:xlink="http://www.w3.org/1999/xlink" content-type="dwc:verbatimCoordinates" xlink:type="simple">23°28'N, 111°48'E</named-content>, VIII.2003, Jingxian Liu, SCAU 000088, 000089 (SCAU); 3 ♀, Guangdong, Zijin County, Linjiang Town, <named-content xmlns:xlink="http://www.w3.org/1999/xlink" content-type="dwc:verbatimCoordinates" xlink:type="simple">23°39'N, 114°41'E</named-content>, 1.VIII.2003, Jingxian Liu, SCAU 000090–000092 (SCAU); 1 ♀, Guangdong, Mt. Tongleda, <named-content xmlns:xlink="http://www.w3.org/1999/xlink" content-type="dwc:verbatimCoordinates" xlink:type="simple">23°10'N, 111°25'E</named-content>, 12.VIII.2003, Jujian Chen, SCAU 000093 (SCAU); 4 ♀, Guangdong, Zhaoqing, Xiwanggu, <named-content xmlns:xlink="http://www.w3.org/1999/xlink" content-type="dwc:verbatimCoordinates" xlink:type="simple">23°13'N, 112°31'E</named-content>, 2–6.VIII.2010, sweeping, Huayan Chen, SCAU 000094–000097 (SCAU); 3 ♀, Guangdong, Zhaoqing, Xiwanggu, <named-content xmlns:xlink="http://www.w3.org/1999/xlink" content-type="dwc:verbatimCoordinates" xlink:type="simple">23°13'N, 112°31'E</named-content>, 2–6.VIII.2010, yellow pan trap, Huayan Chen, SCAU 000098–000100 (SCAU); 1 ♀, Guangdong, Guangzhou, Tianlu Lake, <named-content xmlns:xlink="http://www.w3.org/1999/xlink" content-type="dwc:verbatimCoordinates" xlink:type="simple">23°13'N, 113°25'E</named-content>, 24.VI.2003, Jingxian Liu, SCAU 000101 (SCAU); 8 ♂, Guangdong, Guangzhou, Tianlu Lake, <named-content xmlns:xlink="http://www.w3.org/1999/xlink" content-type="dwc:verbatimCoordinates" xlink:type="simple">23°13'N, 113°25'E</named-content>, 6.X.2002, Zaifu Xu, SCAU 000102–000109 (SCAU); 1 ♀, Hainan, Wuzhishan National Nature Reserve, <named-content xmlns:xlink="http://www.w3.org/1999/xlink" content-type="dwc:verbatimCoordinates" xlink:type="simple">18°51'N, 109°39'E</named-content>, 16–18.V.2007, Jingxian Liu, SCAU 000110 (SCAU); 1 ♀, Hainan, Mt. Yinggeling, <named-content xmlns:xlink="http://www.w3.org/1999/xlink" content-type="dwc:verbatimCoordinates" xlink:type="simple">18°49'N, 109°11'E</named-content>, 18.X.2007, Jingxian <!--PageBreak-->Liu, SCAU 000111 (SCAU); 3 ♀, Hainan, Mt. Yinggeling, <named-content xmlns:xlink="http://www.w3.org/1999/xlink" content-type="dwc:verbatimCoordinates" xlink:type="simple">18°49´N, 109°11'E</named-content>, 17–20.VII.2010, Huayan Chen, SCAU 000112–000114 (SCAU); 1 ♀, Yunnan, Lushui County, Shangjiang Town, <named-content xmlns:xlink="http://www.w3.org/1999/xlink" content-type="dwc:verbatimCoordinates" xlink:type="simple">25°39'N, 98°52'E</named-content>, 19.VII.2006, Jie Zeng, SCAU 000115 (SCAU); 2 ♀, Yunnan, Gaoligongshan National Nature Reserve, <named-content xmlns:xlink="http://www.w3.org/1999/xlink" content-type="dwc:verbatimCoordinates" xlink:type="simple">24°49'N, 98°46'E</named-content>, 1.VIII.2005, Juanjuan Ma, SCAU 000116, 000117 (SCAU). <bold>THAILAND</bold>: 1 ♀, Chiang Mai: Maerim, 10.IV.2003, FIT, R. A. Beaver, No. 27042 (RABC); 1 ♀, Chiang Mai: Maerim, 7.X.2003, FIT, R. A. Beaver, No. 28207 (RABC). <bold>VIETNAM</bold>: “Bac Thai, Phu Luong, Quan Chu, 23.IV.1986, A. Sarkov”, “Paratypus, <italic><tp:taxon-name>Macroteleia fugacious</tp:taxon-name></italic> sp. n.” (IEBR).</p></tp:treatment-sec><tp:treatment-sec sec-type="Comments"><title>Comments.</title><p><!--PageBreak--><italic><tp:taxon-name>Macroteleia fugacious</tp:taxon-name></italic> was described by <xref ref-type="bibr" rid="B47">Lê (2000)</xref> based on five females and three males. He stated the holotype (female) and four paratypes (two females and two males) were deposited in the Institute of Ecology and Biological Resources (IEBR). Two other paratypes are deposited in the Zoological Institute in St. Petersburg. However, the second author found that the holotype of <italic><tp:taxon-name>Macroteleia fugacious</tp:taxon-name></italic> is housed in the collection of the Zoological Institude in St. Petersburg. When examining the types of Lê’s species of <tp:taxon-name>Scelioninae</tp:taxon-name> in IEBR, the first author only found one female and one male specimens labeled as paratypes of <italic><tp:taxon-name>Macroteleia fugacious</tp:taxon-name></italic>. The two paratypes, unfortunately, are different species: the male paratype belongs to <italic><tp:taxon-name>Macroteleia dolichopa</tp:taxon-name></italic>, and the female paratype belongs to <italic><tp:taxon-name>Macroteleia striativentris</tp:taxon-name></italic>. We were unable to examine the holotype of <italic><tp:taxon-name>Macroteleia fugacious</tp:taxon-name></italic> in this study, and therefore the identity of <italic><tp:taxon-name>Macroteleia fugacious</tp:taxon-name></italic> is uncertain.</p></tp:treatment-sec><ref-list><ref id="B12"><mixed-citation xmlns:xlink="http://www.w3.org/1999/xlink" xlink:type="simple"><person-group><name name-style="western"><surname>Crawford</surname><given-names>JC</given-names></name></person-group> (<year>1910</year>) <article-title>New Hymenoptera from the Philippine Islands. Proceedings of the U.S.</article-title><source>National Museum</source><volume>38</volume>: <fpage>119</fpage>-<lpage>133</lpage>.</mixed-citation></ref><ref id="B35"><mixed-citation xmlns:xlink="http://www.w3.org/1999/xlink" xlink:type="simple"><person-group><name name-style="western"><surname>Kieffer</surname><given-names>JJ</given-names></name></person-group> (<year>1913b</year>) <article-title>Serphides des Îles Philippines.</article-title><source>Insecta</source><volume>3</volume>: <fpage>253</fpage>-<lpage>462</lpage>.</mixed-citation></ref><ref id="B37"><mixed-citation xmlns:xlink="http://www.w3.org/1999/xlink" xlink:type="simple"><person-group><name name-style="western"><surname>Kieffer</surname><given-names>JJ</given-names></name></person-group> (<year>1914b</year>) <source>Énumeration des Serphides (Proctotrupides) des Îles Philippines avec description de genres nouveaux et d’espèces nouvelles. Philippine Journal of Science (D) 9: 285–311.</source></mixed-citation></ref><ref id="B39"><mixed-citation xmlns:xlink="http://www.w3.org/1999/xlink" xlink:type="simple"><person-group><name name-style="western"><surname>Kieffer</surname><given-names>JJ</given-names></name></person-group> (<year>1926</year>) <source>Scelionidae. Das Tierreich. Vol. 48.</source><publisher-name>Walter de Gruyter &amp; Co.</publisher-name>, <publisher-loc>Berlin</publisher-loc>, <lpage>885</lpage> pp.</mixed-citation></ref><ref id="B6"><mixed-citation xmlns:xlink="http://www.w3.org/1999/xlink" xlink:type="simple"><person-group><name name-style="western"><surname>Baltazar</surname><given-names>CR</given-names></name></person-group> (<year>1966</year>) <article-title>A catalogue of Philippine Hymenoptera (with a bibliography, 1758–1963).</article-title><source>Pacific Insects Monographs</source><volume>8</volume>: <fpage>1</fpage>-<lpage>488</lpage>.</mixed-citation></ref><ref id="B56"><mixed-citation xmlns:xlink="http://www.w3.org/1999/xlink" xlink:type="simple"><person-group><name name-style="western"><surname>Masner</surname><given-names>L</given-names></name><name name-style="western"><surname>Muesebeck</surname><given-names>CFW</given-names></name></person-group> (<year>1968</year>) <article-title>The types of Proctotrupoidea (Hymenoptera) in the United States National Museum.</article-title><source>Bulletin of the United States National Museum</source><volume>270</volume>: <fpage>1</fpage>-<lpage>143</lpage>. doi: <ext-link ext-link-type="uri" xlink:href="http://dx.doi.org/10.5479/si.03629236.270" xlink:type="simple">10.5479/si.03629236.270</ext-link></mixed-citation></ref><ref id="B47"><mixed-citation xmlns:xlink="http://www.w3.org/1999/xlink" xlink:type="simple"><person-group><name name-style="western"><surname>Lê</surname><given-names>XH</given-names></name></person-group> (<year>2000</year>) <source>Egg-parasites of family Scelionidae (Hymenoptera). Fauna of Vietnam, vol. 3. Science and Technics Publishing House, Hanoi. 386 pp.</source></mixed-citation></ref></ref-list></tp:taxon-treatment>
